# Supplementary material for: Wildlife Population Dynamics in Human-Dominated Landscapes under Community-Based Conservation: The Example of Nakuru Wildlife Conservancy, Kenya
Source: PLoS One. 2017 Jan 19;12(1):e0169730. doi: 10.1371/journal.pone.0169730 (PMC5245813; doi:10.1371/journal.pone.0169730)
Supplement: S1 Data — The seven recording stations within the Lake Naivasha catchment basin comprised Nakuru Meteorological Station (1964–2011), Naivasha Water Bailiff (1961–2011), National Animal Husbandry Research Centre-Naivasha (1970–2011), Naivasha W.D.D. (1970–2008), Gilgil Railway Station (1970–2001), Marula Estate—Naivasha (1970–2000), Soysambu Estate—Elementaita (1970–2010). (XLSX) [file pone.0169730.s001.xlsx]

## Sheet: Sheet1
	Station ID	Station Name	Year	January	February	March	April	May	June	July	August	September	October	November	December
	9036261	NAKURU MET STATION	1964	5.2	30	130.7	207.1	88.9	55.2	180.2	68.2	195.6	114.5	61.6	30.1
	9036261	NAKURU MET STATION	1965	18.6	2.8	34	107.4		32	66.7	84.8	22.5	52.4	61.5	52
	9036261	NAKURU MET STATION	1966	14.4	31.5	61.1	263.6	33.8	127.8	89.7	177.8	106.3	60.6	61.2	12.2
	9036261	NAKURU MET STATION	1967	2.1	0	32.7	141.6	172.4	73.3	146	91.8	59.1	54	83.1	3.9
	9036261	NAKURU MET STATION	1968	0	103.9	173.8	205.1	148.4	42.2	82.9	68.4	56.7	66	103.6	55.7
	9036261	NAKURU MET STATION	1969	93.7	116.7	115.6	27.6	116.1	24.2	39.6	49.9	98.5	36.1	54.6	24.8
	9036261	NAKURU MET STATION	1970	115.7	4.8	206.4	167.3	140	43.5	104.7	72.4	116.4	83.4	35.2	23.7
	9036261	NAKURU MET STATION	1971	22	0	23.7	86.7	146.4	118	59	132.2	159.2	17.6	43.3	55.3
	9036261	NAKURU MET STATION	1972	19.9	98.2	3.3	35	99.3	113.9	56.6	128.2	25.2	98.4	80.4	29.6
	9036261	NAKURU MET STATION	1973	20.1	33.7	0.3	43.5	115.9	24.7	62.8	188.7	165.9	34	60.2	6.4
	9036261	NAKURU MET STATION	1974	14.5	17	101.6	138.4	61.7	112.7	137.2	197.2	83.6	56.1	40.5	9.5
	9036261	NAKURU MET STATION	1975	3.9	7.1		149.5	144.9	121.2	72	193.3	155.2	163
	9036261	NAKURU MET STATION	1976		37.9	15.9	104.9	118.5	70	107.2	168.5	81.4	50.6	55	39.7
	9036261	NAKURU MET STATION	1977	61.1	17.5	22.8	220.8	175.3	78.6	193.1	91.8	58.9	65.6	157.7	74.6
	9036261	NAKURU MET STATION	1978	56.7	123.2	188.7		117.8	54.5	97.7	105.6	128.3	100.7	60.2	65.5
	9036261	NAKURU MET STATION	1979	58.5	165.6	75	120	98.3	91.4	81.9	127.2	53.8	29.1	45.2	14
	9036261	NAKURU MET STATION	1980	28.6	0.9	36.4	102.3		82.8	29.3	58.6	18.2	36.9	87.4	10.3
	9036261	NAKURU MET STATION	1981	0.3	26	109.9	138.5	165.3	77.6	138.1	169.2	63.2	72	38.3	11.7
	9036261	NAKURU MET STATION	1982	2.6	15	2.9	156.1	188.9	20.7	49.9	191.3	49.5	141.4	186.5	66.7
	9036261	NAKURU MET STATION	1983	14.8	84.6	15.5	83.3	68.3	65.9	67.1	142.8	142.9	89.5	90.1	68.6
	9036261	NAKURU MET STATION	1984	3.6	6.1	11.8	65.1	32	67	87.6	36	69.4	83	62.1	63.6
	9036261	NAKURU MET STATION	1985	27.8	39.4	96.8	297.5	99.6	123.7	88.5	69.5	27.9	23.6	73.5	8.5
	9036261	NAKURU MET STATION	1986	0	1.1	21	171.9	94.3	163.3	111.5	135	76.2	46.2	41	72.7
	9036261	NAKURU MET STATION	1987	23.5	22.4	35.7	80.2	125.4	179.3	22.8	52.4	27.9	39.1	87.9	4.1
	9036261	NAKURU MET STATION	1988	71.3	6.5	43.3	222.4	308.1	80.3	120.2	91.6	125.2	71.7	58.2	46.3
	9036261	NAKURU MET STATION	1989	29	80	69.5	97.6	82.4	59.4		80.3	175.2	138.7	93.5	115
	9036261	NAKURU MET STATION	1990	42.2	78.6	153.6	207	125.9	30.3	54.5	56.7	46.8	70.9	64	52.6
	9036261	NAKURU MET STATION	1991	49.1	1.5			49.6	40.5	73.2	84.4	86.2	44.7	60.4	17.6
	9036261	NAKURU MET STATION	1992	41.3	4.7	13.3	139.5	136.8	52.4	142	165.8	76.2	106.5	49.9
	9036261	NAKURU MET STATION	1993	89	111.2	9.2	39.1	76.9	80.4	63.1	65.2	38.8	42.6	56.8	26.6
	9036261	NAKURU MET STATION	1994	0	20.9	73.9	115	100.8	117.6	75	106.9	51.6	43.5	93.5	7.7
	9036261	NAKURU MET STATION	1995	2.8	29.5	103.2	70.7	87.4	79	40.8				78.7	43.4
	9036261	NAKURU MET STATION	1996	8	37.1	70.4	46	81.4	15.8	194.3	101.1	85.6	64.1	96.2	4.4
	9036261	NAKURU MET STATION	1997	10.5	0	21.9	207	55.4	71.4	118.3	100.6	45.1	178.9	222.3	63
	9036261	NAKURU MET STATION	1998	132.6	61.4	52.4	90.5	187.5	101.5	58.9	77.3	93.2	47.4	151.3	4.3
	9036261	NAKURU MET STATION	1999	15	0	114.5	100.3	49.2	26.5	62.4	99.3	32.7	37.5	76.3	60
	9036261	NAKURU MET STATION	2000	0	0	0	37.7	30.9	40.6	108.5	150.6	41.2	61.1	108.8	30.6
	9036261	NAKURU MET STATION	2001	60	18.2	83.1	203.3	47.9	128.5	146.4	164.9	82	88.1	98	9.4
	9036261	NAKURU MET STATION	2002	40.1	17.5	117.6	188.6	107.3	73.7	78	66.1	11.1	124.4	91.3	168
	9036261	NAKURU MET STATION	2003	54.2	1.5	83.7	113.2	266.7	95.2	78.6	211.9	57.5	92.9	52.2	28.4
	9036261	NAKURU MET STATION	2004	80.9	51.7	52.8	210.1	99.2	45.2	28.3	91.1	54.1	80	53.4	124.8
	9036261	NAKURU MET STATION	2005	19.3	18.5	82.1	87.6	175.9	103.7	67	105.3	154.4	68.6	24	19.5
	9036261	NAKURU MET STATION	2006	21.5	13.2	85.7	113.9	131.9	66.8	70.9	89.9	32	57.3	188	106.6
	9036261	NAKURU MET STATION	2007	57.7	128.6	28.3	157	134.8	106.5	162.8	145	148.7	92.1	46.2	9.6
	9036261	NAKURU MET STATION	2008	15.7	6.5	87.3	48.7	34	36.5	72.3	89.2	105.5	175.7	118.8	8
	9036261	NAKURU MET STATION	2009	15	0.7	11.6	109.5	184.3	15.3	14	37.4	46.5	79.3	67.1	136.4
	9036261	NAKURU MET STATION	2010	9	151.9	225.7	144.5	156.2	35.5	111.8	169.4	161.1	147.4	45.6	13.9
	9036261	NAKURU MET STATION	2011	1.1	0.1	104.6	52.6	111.4	109	178.7	120.7	143.4	114.1	124.9	37.7
	9036002	NAIVASHA WATER BAILIFF	1961	0	26.2	26.2	96.5	130	8.6	0	49.5	50.5	102.6	334.5	117.3
	9036002	NAIVASHA WATER BAILIFF	1962	94.5	15	54.4	127	151.9	24.6	3.6	43.2	38.6	61.2	33.5	55.4
	9036002	NAIVASHA WATER BAILIFF	1963	33.8	38.1	39.3	212.5	131.7	39.7	2.4	25.2	10.5	28.9	87.4	152.6
	9036002	NAIVASHA WATER BAILIFF	1964	9.2	52.3	105.9	165.8	10.8	19.9	101.6	8.1	37.5	89.3	55.2	54.1
	9036002	NAIVASHA WATER BAILIFF	1965	34.8	14.9	24.1	110.6	56	32.1	36.6	34	18.1	54.2	66	39.5
	9036002	NAIVASHA WATER BAILIFF	1966	20.5	45	73.6	206.2	28.2	12.8	5.6	98.8	87.9	51.1	112.9	5.4
	9036002	NAIVASHA WATER BAILIFF	1967
	9036002	NAIVASHA WATER BAILIFF	1968
	9036002	NAIVASHA WATER BAILIFF	1969
	9036002	NAIVASHA WATER BAILIFF	1970	91.8	35.8	121.9	100.1	92.5	47.2	30.4	13.2	83.1	29.8	41.8	10.5
	9036002	NAIVASHA WATER BAILIFF	1971	40.7	2.3	6.3	60.9	170.6	11.7	35.2	110.7	21.8	137.7	32.7	49
	9036002	NAIVASHA WATER BAILIFF	1972	18.6	106.3	17.6	18.6	37.4	86.5	20.7	41.3	32.1	87	63.9	10.1
	9036002	NAIVASHA WATER BAILIFF	1973	57.2	58.2	8	127.1	84.2	33.5	20.5	29.9	55.9	35	52.1	13.6
	9036002	NAIVASHA WATER BAILIFF	1974	13.4	16.9	32.1	223.1	67	75	70.3	44.5	46	30.2	40.8	49.4
	9036002	NAIVASHA WATER BAILIFF	1975	1.7	21.4	25.8	127.2	54.8	20.4	80.3	50.6	61.8	81.4	15.7	24.5
	9036002	NAIVASHA WATER BAILIFF	1976	7.8	29.8	16.9	69	46.1	67.8	48.4	75.8	47.6	7.5	23.2	46
	9036002	NAIVASHA WATER BAILIFF	1977	30.9	24.5	30.6	205	130.6	20.1	67.1	41.8	18.8	78.5	109.5	72.6
	9036002	NAIVASHA WATER BAILIFF	1978	76.3	54.2	222.4	125.1	73.7	15	10.9	77.1	79.4	44.6	32.5	98.2
	9036002	NAIVASHA WATER BAILIFF	1979	77.7	121.2	58.8	70.7		63.4	28.2	49.6	47.6	21.1	74.6
	9036002	NAIVASHA WATER BAILIFF	1980	39.1	6.5		125.6	153.8	67.5	2.2	7.9	32.2	20	93.4	9.7
	9036002	NAIVASHA WATER BAILIFF	1981	0.3	24.5	178.7	142	65.7	31.5	54.8	44.8	29.6	41.9	59.5	35.6
	9036002	NAIVASHA WATER BAILIFF	1982	24.7	20.8	6.2	118.3	111.3	20.7	8.2	57.4	45.9	92.6	170.7	65.1
	9036002	NAIVASHA WATER BAILIFF	1983	35.5	33.8	8.3	84.3	38.2	99.7	39.6	46.2	58.4	92	59.3	38.9
	9036002	NAIVASHA WATER BAILIFF	1984	3.2	4.5	3	64.2	8.3	0	51.1	42.1	6.9	52	100.3	101.9
	9036002	NAIVASHA WATER BAILIFF	1985	17.8	63.8	66.7	147.1	84.8	22.4	29.1	11.2	51	16.6	21.2	26.7
	9036002	NAIVASHA WATER BAILIFF	1986	40.8	39.9	40.6	161	40.1	36.7	7.6	48.6	27	41.9	70	55.8
	9036002	NAIVASHA WATER BAILIFF	1987	8.2	19.3	45.8	67.8	118.2	158.8	54.6	42	11.5	18.4	57.8	11.4
	9036002	NAIVASHA WATER BAILIFF	1988	19.7	9.8	80.6	101.7	90.6	16	37.9	62.3	26.9	17.2	39.5	15.5
	9036002	NAIVASHA WATER BAILIFF	1989	77.8	23.8	38.9	91	116.6	37.5	80.1	86.4	55.4	79.4		119.4
	9036002	NAIVASHA WATER BAILIFF	1990	38.9	99.7	135.5	185.3		14.5	18.9	67.5	46.6	99.2	63.5
	9036002	NAIVASHA WATER BAILIFF	1991	5.9	3.1	79.8	68.2	62.7	76.2	11.2	15.8	22.2	65.2	70.6	15.7
	9036002	NAIVASHA WATER BAILIFF	1992	23.3	13.1	13.2	102.4	85.4	89	94.5	22.4	101.4	70.7	30.1	59.2
	9036002	NAIVASHA WATER BAILIFF	1993	182	16.5	10.2	20.1	39.3	60.6	0.1	13.7	44.6	23.1	41.1	22.5
	9036002	NAIVASHA WATER BAILIFF	1994	7.9	32.4	56.1	123.6	60	53.6	70.8	27.5	11.9	95.8	38.9	18.4
	9036002	NAIVASHA WATER BAILIFF	1995	0	56.2	93.7	107.4	80.1	42	46.2	25.4	71.4	80.1	52.7
	9036002	NAIVASHA WATER BAILIFF	1996	17.7	27.7	93	59.2	39.5	92.6	126.3	40.7	84.7	76	59.1	6.7
	9036002	NAIVASHA WATER BAILIFF	1997	28.2	0	30.6	150.8	39.8	85.6	29.4	45.7	7.4	111	155.7	98.9
	9036002	NAIVASHA WATER BAILIFF	1999	19.5	29.3	96.9	62.9	16.1	13.3	12.3	108.1	13	39.8	85.6	10.2
	9036002	NAIVASHA WATER BAILIFF	2000	9.8	1.9	27.8	55.5	8.9	10.8	27.6	8	11.6	108.6	45.2	20.3
	9036002	NAIVASHA WATER BAILIFF	2001	128.5	1.5	102.9	84.2	11.5	17.5	45	31.9	76.9	58.4	64.9	22.4
	9036002	NAIVASHA WATER BAILIFF	2002	67.8	0	121.6	174.1	140	21.4	15.8	39.2	35.2	73.3	97.7	131.1
	9036002	NAIVASHA WATER BAILIFF	2003	37.5	8.6	21.2	113	211.1	78.5	30.7	102.3	41.5	73.6	25.8	27.6
	9036002	NAIVASHA WATER BAILIFF	2004	29.8	46.1	116.5	182.4	9.4	23.3	7.6	30.7	33.4	27.9	79.1	50.9
	9036002	NAIVASHA WATER BAILIFF	2005	49.8	24.7	42.9	101.1	103.1	22.9	32.2	38.3	76.5	109	31.9	3.5
	9036002	NAIVASHA WATER BAILIFF	2006	0	25.8	123.1	140	42.7	19.9	13.3	125.5	19.3	33	133.7	119.9
	9036002	NAIVASHA WATER BAILIFF	2007	33.2	79.9	32.3	94.2	45	77.5	5.2	22.6	49.9	33.9	4.6	24.3
	9036002	NAIVASHA WATER BAILIFF	2008	5.8	57.1	157.2	41.2	67.8	9.1	26.4	15.8	81.2	100.7	32.1	4
	9036002	NAIVASHA WATER BAILIFF	2009		22.1	1.2	99.5	106.4	0	17.9	25.1	55.3	50.4	123.4	76
	9036002	NAIVASHA WATER BAILIFF	2010	39.8	49.2	87.6	117.6	130.8	46.9	15	52	80.6	39.2	26.8	21.8
	9036002	NAIVASHA WATER BAILIFF	2011										76.3
	9036081	NATIONAL ANIMAL HUSBANDRY RES. CENTRE - NAIVASHA	1970	109.2	53.3	178.4	124.5	112	35.3	25.5	131.4	81.9	69.7	29.6	11
	9036081	NATIONAL ANIMAL HUSBANDRY RES. CENTRE - NAIVASHA	1971	15.4	1.1	7.5	73	103.6	19.6	54.1	102.3	15.7	17.8	49.2	53.1
	9036081	NATIONAL ANIMAL HUSBANDRY RES. CENTRE - NAIVASHA	1972	28.8	144.7	21.2	26.6	113.4	123.8	25.6	44.5	45.8	93.5	74.7	12.8
	9036081	NATIONAL ANIMAL HUSBANDRY RES. CENTRE - NAIVASHA	1973	56.6	61.1	3	94.8	31.8	36.6	22.2	59.2	64.6	40.6	72.8	2.8
	9036081	NATIONAL ANIMAL HUSBANDRY RES. CENTRE - NAIVASHA	1974	2.8	16.7	48.7	120.9	51.9	103.6	74.1	67.5	63.9	60	76.5	28.7
	9036081	NATIONAL ANIMAL HUSBANDRY RES. CENTRE - NAIVASHA	1975	4.5	12.5	33.7	13.7	84.3	2.6	64.2	135.7	42.9	55.7	0	43.6
	9036081	NATIONAL ANIMAL HUSBANDRY RES. CENTRE - NAIVASHA	1976	0	0	32.3	68.2	11.4	86.6	23.7	65.5	38.4	10.1	25.6	43.8
	9036081	NATIONAL ANIMAL HUSBANDRY RES. CENTRE - NAIVASHA	1977	28.6	37.6	37.7	291.7	90.8	15	100.3	52.7	46.9	52.6	142.1	55.5
	9036081	NATIONAL ANIMAL HUSBANDRY RES. CENTRE - NAIVASHA	1978	85.2	46.7	32.4	94.5	57.5	46.5	13.3	69.5	55.6	64.5	43	68.3
	9036081	NATIONAL ANIMAL HUSBANDRY RES. CENTRE - NAIVASHA	1979	115	155.5	28.1	72.7	115.4	49	43.4	34.2	16.6	28.8	63.3	16.2
	9036081	NATIONAL ANIMAL HUSBANDRY RES. CENTRE - NAIVASHA	1980	65.7	13.3	52.9	77.8	141.5	59.8	31.9	22	16.9	21.8	63.8	8.6
	9036081	NATIONAL ANIMAL HUSBANDRY RES. CENTRE - NAIVASHA	1981	2.9	21.1	71.9	149.5	70.5	59.6	68.8	31.4	44.2	39.8	30.9	47.6
	9036081	NATIONAL ANIMAL HUSBANDRY RES. CENTRE - NAIVASHA	1982	1	49.5	17.3	142.9	102	81.3	17.4	53.6	1.5	164.3	105.4	0
	9036081	NATIONAL ANIMAL HUSBANDRY RES. CENTRE - NAIVASHA	1983	15	68.3	13	89.2	109.7	50.1	45.1	26.7	11	50.8	53.2	89.3
	9036081	NATIONAL ANIMAL HUSBANDRY RES. CENTRE - NAIVASHA	1984	0	0	3	39.5	0	15	32.8	36.2	11	66.2	60.8	32.3
	9036081	NATIONAL ANIMAL HUSBANDRY RES. CENTRE - NAIVASHA	1985	8.4	49.2	94	148.7	195.5	41.3	40.5	17.9	19.2	3.5	69	46.2
	9036081	NATIONAL ANIMAL HUSBANDRY RES. CENTRE - NAIVASHA	1986	3	10.2	30.9	81	83.8	37.5	7.2	67.2	26.8	85	51.8	44.6
	9036081	NATIONAL ANIMAL HUSBANDRY RES. CENTRE - NAIVASHA	1987	27.8	17	57.4	55.6	104.5	164.5	47	29.4	4.2	7.9	111.6	17
	9036081	NATIONAL ANIMAL HUSBANDRY RES. CENTRE - NAIVASHA	1988	434	0	55	281	71.2	133.6	27.2	96.2	32.6	42.1	40.7	35
	9036081	NATIONAL ANIMAL HUSBANDRY RES. CENTRE - NAIVASHA	1989	43.8	40.8	33.8	139	70.2	18	70.6	123.2	75.4	109.2	87.7	192.6
	9036081	NATIONAL ANIMAL HUSBANDRY RES. CENTRE - NAIVASHA	1990	23.4	143.6	98	160.9	157	34.7	49.8	50.1	41.9	72.1	18	32.8
	9036081	NATIONAL ANIMAL HUSBANDRY RES. CENTRE - NAIVASHA	1991	14.2	9.2		76.9	65.8	98.1	19	63.3	33.4	43.4	29.9	29.2
	9036081	NATIONAL ANIMAL HUSBANDRY RES. CENTRE - NAIVASHA	1992	10	19.7	15.5	101.5	139.8	75.4	72.7	21.2	50.6	42.7	85.6	75
	9036081	NATIONAL ANIMAL HUSBANDRY RES. CENTRE - NAIVASHA	1993	232.4	110.2	10.7	27.7	33	65.7	6.4	16.1	13.1	15.9	44.6	34.9
	9036081	NATIONAL ANIMAL HUSBANDRY RES. CENTRE - NAIVASHA	1994	22.1	19.6	72.6	165.6	70.4	64	65.7	49.4	36.8	73.6	172.2	17
	9036081	NATIONAL ANIMAL HUSBANDRY RES. CENTRE - NAIVASHA	1995	4.8	48.8	121.7	38.3	52.1	47.1	34.1	23.3	30	59.7	32.7	32
	9036081	NATIONAL ANIMAL HUSBANDRY RES. CENTRE - NAIVASHA	1996	9.5	56.8	49.9	38.8	55.7	139.1	88.9	78.6	56.2	32.7	42.9	14
	9036081	NATIONAL ANIMAL HUSBANDRY RES. CENTRE - NAIVASHA	1997	10.3	0	25.8	206.8	16.4	19.9	25.8	45.7	1.1	100.7	150.1	97.1
	9036081	NATIONAL ANIMAL HUSBANDRY RES. CENTRE - NAIVASHA	1999	0	0	96.6	48.6	0	23	9.3	96.1	0	28.4	74.4	32.1
	9036081	NATIONAL ANIMAL HUSBANDRY RES. CENTRE - NAIVASHA	2000	12.7	0	26.9	23	5	20	55.4		12.2	78.8	43.2	19.9
	9036081	NATIONAL ANIMAL HUSBANDRY RES. CENTRE - NAIVASHA	2001	157.7	1.5	121.9	151.7	6.5	54.1	36.3	29.8	33.3	62.6	50.3	22.7
	9036081	NATIONAL ANIMAL HUSBANDRY RES. CENTRE - NAIVASHA	2002	72.6	9.9	104.5	105.4	107.7	54.1	17.2	20.4	4	29	49.1	101.8
	9036081	NATIONAL ANIMAL HUSBANDRY RES. CENTRE - NAIVASHA	2003	62.5	6.9	18	140.2	137.8	50	12.5	89.9	12.5	27.2	64.3	1.9
	9036081	NATIONAL ANIMAL HUSBANDRY RES. CENTRE - NAIVASHA	2004	51.9	49.5	71.4	113.1	82.9	22.8	16.3	5.2	49.5	15.7	65.4	19.2
	9036081	NATIONAL ANIMAL HUSBANDRY RES. CENTRE - NAIVASHA	2005	29.5	19.3	35.2	73.9	86.4	12.1	18.2	72.9	28.5	67.7	0	5.2
	9036081	NATIONAL ANIMAL HUSBANDRY RES. CENTRE - NAIVASHA	2006	8.6	29.9	101.4	158.7	10	3	33.3	50.9	5.9	40.6	147.9	129.4
	9036081	NATIONAL ANIMAL HUSBANDRY RES. CENTRE - NAIVASHA	2007	35.3	28.2	8.2	68.9	40.8	69.4	27.9	8	53.5	11.3	27.5	0
	9036081	NATIONAL ANIMAL HUSBANDRY RES. CENTRE - NAIVASHA	2008	21.6	14.4	124.4	32	9.1	4.2	24.1	6.9	57.6	68	63.1	5
	9036081	NATIONAL ANIMAL HUSBANDRY RES. CENTRE - NAIVASHA	2009	32.6	4.2	3	30.1	120	0	11	5.4	13	30	32.6	114.3
	9036081	NATIONAL ANIMAL HUSBANDRY RES. CENTRE - NAIVASHA	2010	54.2	53.8	153.1	73.8	114	24.4	5	41.9	65.8	103.5		5.2
	9036081	NATIONAL ANIMAL HUSBANDRY RES. CENTRE - NAIVASHA	2011									15.7
	9036281	NAIVASHA W.D.D.	1970	101.7	28.4	125.9	82.5	71.9	41.8	19.3	12.7	82.2	41.4	51.5	7.5
	9036281	NAIVASHA W.D.D.	1971	45.2	1		91.7	146.1	7.9	46	125.4	16.4	45.5	37.3	74.2
	9036281	NAIVASHA W.D.D.	1972	8.5	101.8	23.7	7.1	47.9	96.6	21	45.3	19.6	93.5	61.5	17.8
	9036281	NAIVASHA W.D.D.	1973	64.2	67.2	5.6	91	64.7	42.2	13.3	52.9	52.9	47.3	46.2	17.9
	9036281	NAIVASHA W.D.D.	1974	10.2	15.3	43.6	227.6	70.2	62.4	78.5	50	47.1	40.2	29.6	37.7
	9036281	NAIVASHA W.D.D.	1975	3.8	45.7	65.6	68.1	84.7	30.1	97.6	51.3	68.1	62.6	33.1	15.5
	9036281	NAIVASHA W.D.D.	1976	7.3	46.7	10.3	76.2	70.6	82.4	43.4	72.4	22.6	14.1	12.5	40.1
	9036281	NAIVASHA W.D.D.	1977	43.7	38.1	26.1	213.1	119.4	28.9	63.6	57.2	14.7	91	89	69.5
	9036281	NAIVASHA W.D.D.	1978	77.1	43.2	176.1	149	72	16.2	12.4	69.6	125.1	36.3	51.7	129.7
	9036281	NAIVASHA W.D.D.	1979	86.5	182.3	59.2	101.1	64.9	53.3	24.6	70.2	36.9	25.6	37.9	48
	9036281	NAIVASHA W.D.D.	1980	29.8	19.5	55.4	137.3	145	62.7	3.2	7.7	23	28.8	97.2	13.9
	9036281	NAIVASHA W.D.D.	1981	2.7	22.9	159.7	117.9	100	69.2	68.3	28.4	38.6	58.6	42.6	39.5
	9036281	NAIVASHA W.D.D.	1982	31.5	30	3.9	126.9	120.5	22.6	5.9	96.7	60.6	101	162	70.7
	9036281	NAIVASHA W.D.D.	1983	42.2	27.6	8.2	112.3	41.1	119.5	34	28.1	47.1	112.7	65.2	58.3
	9036281	NAIVASHA W.D.D.	1984	20	12	2	47.9	10	0	55.7	14.1	3	56.6	104.9	106.1
	9036281	NAIVASHA W.D.D.	1985	33.5	60.3	83.5	138	130	19.3	6.2	8.2	47.6	2.2	104.9	21.5
	9036281	NAIVASHA W.D.D.	1986	5.8	21.9	39.5	178.8	48.4	31.5	17.3	50.1	26.8	56.5	52.9	68.1
	9036281	NAIVASHA W.D.D.	1987	11.5	25.7	49.4	51.3	127.3	132.8	32.7	28.3	12.5	28.3	63.4	6
	9036281	NAIVASHA W.D.D.	1988	39.9	3	92.9	154.3	89.6	10.9	24	66.5	15.1	11.4	41.8	17.3
	9036281	NAIVASHA W.D.D.	1989	124.1	15.1	49.1	120.2	62.7	38.6	76.1	55	59.8	76.5	64.1	134.2
	9036281	NAIVASHA W.D.D.	1990	30.4	121.3	141.8	156.4	68.9	15.2	25.9	63.9	28.2	56.7	56.1	28.1
	9036281	NAIVASHA W.D.D.	1991	9.6	7.9	66.8	156.4	83.4	74.8	12.3	27.4	21.2	108.4	72.6	39.1
	9036281	NAIVASHA W.D.D.	1992	30.7	16.1	22.3	128.4	58.7	52.2	81.3	17.3	66.6	82.4	33.6	68
	9036281	NAIVASHA W.D.D.	1993	158.7	41	29	16.2	35.6	46.8	0	23.8	23.4	35.3	33.7	30.8
	9036281	NAIVASHA W.D.D.	1994	16	77.2	32.5	86.8	70.4	57.8	49.4	41.4	12.7	72.2	205.3	15.8
	9036281	NAIVASHA W.D.D.	1995	0	52.2	110.5	91.5	96.8	36.7	54.4	15.7	82.1	98.2	28.2	25.9
	9036281	NAIVASHA W.D.D.	1996	10.9	54.5	79.8	57.2	36.6	86.5	97.6	70.7	77.1	70.5	90.9	11.7
	9036281	NAIVASHA W.D.D.	1997	28.1	0	50.8	178.5	87.5	65.8	28	47.6	8.4	85.3	182.4	111.9
	9036281	NAIVASHA W.D.D.	1999			101.8	55.1	22.1	16.6	15.6	78	24.3	37.2	122.6	38.2
	9036281	NAIVASHA W.D.D.	2000	5.9	0.9	32	36.1	29.4	8.9	24.9	5.1	14.6	90	65.3	38.5
	9036281	NAIVASHA W.D.D.	2001		2.9	84.9	136.1	17.2	18.1		34.3		55.4	76.2	27.2
	9036281	NAIVASHA W.D.D.	2002	52.8	10.1	136.1	200.6	116.2	25.9	11.2	21.9	28.1	72.1	142.9	110.1
	9036281	NAIVASHA W.D.D.	2003	39.1	7.6	13.5	159.9	178.2	83.7	24	80.2	27.3	71.5	18.1	16.6
	9036281	NAIVASHA W.D.D.	2004	40.8	31.5	86.3	149.9		15.6	10.1	21.1	30.8	30	56.1	0
	9036281	NAIVASHA W.D.D.	2005				83.7	142.6	27.1	40	27.4				7.4
	9036281	NAIVASHA W.D.D.	2006	11				13.5	13.7
	9036281	NAIVASHA W.D.D.	2007	18.7	71	33.3	98.1	51.6	128.5	39.5	62	75	54		45
	9036281	NAIVASHA W.D.D.	2008											34.5
	9036034	GILGIL RAILWAY STATION	1970	131.2	44.4	108.7	46.5	43.6	47.8	28	13.9	61.5	25.1	47.5	27
	9036034	GILGIL RAILWAY STATION	1971	14.4	3	14.8	92.1	91.3	19.5	93.6	106.7	6	4.2	30.5	59.2
	9036034	GILGIL RAILWAY STATION	1972	27.4	96.6	12.2	20.4	35.8	63.6	39.6	49.1	12.6	43.7	65.2	16.7
	9036034	GILGIL RAILWAY STATION	1973	17.7	34.8	3.4	50	49.3	17.7	29.4	68.6	101	43.2	59.2	14.5
	9036034	GILGIL RAILWAY STATION	1974	0.8	2.8	89.8	89.1	31.5	59.2	106.9	69.9	74.2	48.3	52.4	27.1
	9036034	GILGIL RAILWAY STATION	1975	6.9	6	16.4	115.5	38.2	25.5	74.8	60.7	56.1	94.2	24.4	20.4
	9036034	GILGIL RAILWAY STATION	1976	5.3	13.2	21.7	69	33.8	43.1	118.3	93.6	40.1	15.2	41.2	54.8
	9036034	GILGIL RAILWAY STATION	1977	39	39.5	32.4	254.4	65.1	27.9	107.9	64.2	26.6	23	107.1	84.4
	9036034	GILGIL RAILWAY STATION	1978	110	67.3	184.6	59.7	67.4	51.8	24.5	100.6	75.6	41.2	61.2	53.1
	9036034	GILGIL RAILWAY STATION	1979	76	137.4	35.9	122.7	79	64.9	53	16.7	28.8	49.5	67.5	13.7
	9036034	GILGIL RAILWAY STATION	1980	26.8	1.8	42.8	109.5	153.8	81.6	28.6	18.5	17.7	56.9	85.2	12.5
	9036034	GILGIL RAILWAY STATION	1981	0	7.5	84.9	102.4	95.9	56.4	116.8	50.5	45.5	53.1	68.8	62.3
	9036034	GILGIL RAILWAY STATION	1982	17.2	11.1	7.2	79.4	142.9	35.5	25.6	65.2	20.4	76.2	94.5	62.9
	9036034	GILGIL RAILWAY STATION	1983	20.2	42.3	31.9	120.6	67.6	90.9	20.8	84	75.9	71.4	61.2	55.3
	9036034	GILGIL RAILWAY STATION	1984	2.1	1.5	10.5	53.4	24	30	43.2	46.9	6.1	78.9	81.8	25.1
	9036034	GILGIL RAILWAY STATION	1985	9.8	44.9	52.4	152.5	44	47.9	119.7	17.8	8	56.5	27.5	12.2
	9036034	GILGIL RAILWAY STATION	1986	0	8.5	21.2	143.3	19.2	71.5	88	53.1	41.6	26.2	45.8	60.1
	9036034	GILGIL RAILWAY STATION	1987	18.4	7.6									212.8
	9036034	GILGIL RAILWAY STATION	1988									37.9	64.5	126.8	20.4
	9036034	GILGIL RAILWAY STATION	1989	95.1	27.3	34.8	75.5	44.2	23.2	93.1	46.5	51.3	107.9	93.3	118.5
	9036034	GILGIL RAILWAY STATION	1990	49.3	59.9	131.2	167.3	32.6	30.7	47.4	31	28	27.5	42.5	57.8
	9036034	GILGIL RAILWAY STATION	1991	51.5	0	96.8	103.9	18.6	97.5	26.6	41.7	38.2	23.5	29.9	35.6
	9036034	GILGIL RAILWAY STATION	1992	8.8	8.2	41.1	130.9	37.4	80	77.8	61.7	69.2	51.5	57	87.6
	9036034	GILGIL RAILWAY STATION	1993	102.9	59.1	15.3	71.8	35.7	90	9	47.7	32.1	60.4	78.6	10.6
	9036034	GILGIL RAILWAY STATION	1994	0	14.8	22.2	124.4	66	79.9	33.3	44.8	21.5	46	108.4	2.4
	9036034	GILGIL RAILWAY STATION	1995	5.7	38.1	43.8	74.6	27.5	63.6	23.5	24.3	57.4	132.6	41.8	62.1
	9036034	GILGIL RAILWAY STATION	1996	29.3	56.4	60.7	13.1	50.1	69	120.9	95	44.5	28.7	92.7	7.2
	9036034	GILGIL RAILWAY STATION	1997	11.2	0	5.7	133.7	26.5	37.5	32.9	40.9	9	58.5	184.3	75.1
	9036034	GILGIL RAILWAY STATION	1999	12.1	0	121.8	67.6	19.4	31.4	81.3	78.3	19.5	24.3	45.4	18
	9036034	GILGIL RAILWAY STATION	2000	3.1	0	0	23.7	101.1	11.8	107.6	37.8	40.7	28.8	43.4	31.6
	9036034	GILGIL RAILWAY STATION	2001	138.6	32.2	83.7	88.6	3.4	42.7	65.9	47.4	30.2	47.4	2.9	17.2
	9036109	MARULA ESTATE - NAIVASHA	1970	97.9	26.1	200.2	106	79.4	61.2	61.9	129.2	44.6	31.3	23.5	23.8
	9036109	MARULA ESTATE - NAIVASHA	1971	19.2	0	41.2	59.3	131.3	24.2	65.7	123.2	50.9	0	23.7	35.1
	9036109	MARULA ESTATE - NAIVASHA	1972	10	85	12	20	62	148.7	0	46	26	49.1	78.8	0
	9036109	MARULA ESTATE - NAIVASHA	1973	48.7	50.6	0.8	116.6	3.6	26.9	47.2	55.9	58.1	50.5	168.9	0
	9036109	MARULA ESTATE - NAIVASHA	1974	0	0	23.3	89.3	65	97.2		120.3	68.8	56.1	40.5	30.8
	9036109	MARULA ESTATE - NAIVASHA	1975	5	0	21	123	38.5	0	118.5	106.2	73.8	71.4	22	28.1
	9036109	MARULA ESTATE - NAIVASHA	1976	16.5	28	12.2	82.2	31	36.5	93.4	88	31.3	0	21.6	61
	9036109	MARULA ESTATE - NAIVASHA	1977	69	39.8	23	243.2	76	41.5	74.6	57	23	26.5	101.8	34.7
	9036109	MARULA ESTATE - NAIVASHA	1978	114.2	96.5	165.3	136.2	63.5	76.5	34.3	54	70.4	82.1	41	78.1
	9036109	MARULA ESTATE - NAIVASHA	1979	130.6	161.3	40.9	97.6	69.4	67.2	40.9	15.3	12.2	26.7	64.6	24.4
	9036109	MARULA ESTATE - NAIVASHA	1980	46	24.3	95.5	67	204.1	67.2	28.1	16.6	23.2	29.2	77.9	16.9
	9036109	MARULA ESTATE - NAIVASHA	1981	3	27.7	105	163.5	68.6	39.4	79.7	20.5	51.8	29.6	43	40.5
	9036109	MARULA ESTATE - NAIVASHA	1982	0	21.5	6	136	106	73	35.9	60.1	95	146.7	213.8	115.5
	9036109	MARULA ESTATE - NAIVASHA	1983	10	56.7	10.5	118.3	86.2	48	72.8	91	69.2	52.1	61.1	109.5
	9036109	MARULA ESTATE - NAIVASHA	1984	11.5	8	3	83.4	0	3.5	47.6	37.2	11.2	51.6	55.7	78.5
	9036109	MARULA ESTATE - NAIVASHA	1985	0	62	69	145.3	124	48	39.1	11.7	42	20.5	76.5	66
	9036109	MARULA ESTATE - NAIVASHA	1986	6	3	32	122.9	58.5	39.5	13	8	6.5	78.3	58.5	75.5
	9036109	MARULA ESTATE - NAIVASHA	1987	19	27.5	80	57.5	126	181.5	39.5	28.5	4	7	73.8	31
	9036109	MARULA ESTATE - NAIVASHA	1988	47.9	10	49.5	171.5	113.5	35.6	64.2	131.1	15.2	24	33.2	17
	9036109	MARULA ESTATE - NAIVASHA	1989	68.2	27.7	13	112	63.2	30.3	71.4	82.2	41.1	87.2	79.9	77.9
	9036109	MARULA ESTATE - NAIVASHA	1990	62.4	79.5	148.5	154.8	65	25	32.5	58.9	0	83.3	20.5	30.1
	9036109	MARULA ESTATE - NAIVASHA	1991	8	9.6		43.5	42.6	134.7	6.5	58.5	30.4	50.8	16.5	17.8
	9036109	MARULA ESTATE - NAIVASHA	1992	10	20.5	11.4	104.6	56.4	59	84.6	19.7	39.2	44.2	48.3	70.1
	9036109	MARULA ESTATE - NAIVASHA	1993	183.7	101.8	17.8	36.1	47.6	88.8	29.3	2.6	6	6.5	32.8	14.3
	9036109	MARULA ESTATE - NAIVASHA	1994	3.8	16	71.8	147.6		66.9	21	49.2	47.5	48.7	108.7	17.5
	9036109	MARULA ESTATE - NAIVASHA	1995	15.8	59.7	110.8	73.1	72.5	82.2	13.9	65.8	55.8	91	63.5	18
	9036109	MARULA ESTATE - NAIVASHA	1996	13.1	55.9	65.9	11.4	43.1	112.2	80.6	71.2	43.6	29.1	77.3
	9036109	MARULA ESTATE - NAIVASHA	1997	6.9	0	8.5	202.1	7.8	32.7	32.7	38.3	31.6	104.7	189.6	129.6
	9036109	MARULA ESTATE - NAIVASHA	1998	166	83.5	55.5	151.9	191.5	49.3	25.5	17.5
	9036109	MARULA ESTATE - NAIVASHA	1999						29.5
	9036109	MARULA ESTATE - NAIVASHA	2000	4	1	11	13	5	3.5	56.1	8	38	43.5	61.5	27.5
	9036147	SOYSAMBU ESTATE - ELEMENTAITA	1970	218.2	18.7	162.1	166.1	90.4	92	48.6	48.7	53.5	67.3	68.6	36.4
	9036147	SOYSAMBU ESTATE - ELEMENTAITA	1971	9.4	0	16.8	128.4	56.8	41.8	68.3	158.3	0	40.9	29.3	70.4
	9036147	SOYSAMBU ESTATE - ELEMENTAITA	1972	46.5	100.8	19.7	60.5	28.1	115.7	45.5	88.1	23.5	63.1	64.3	2.8
	9036147	SOYSAMBU ESTATE - ELEMENTAITA	1973	37.5	36.6	0	69.5	182.1	0	81.5	100.4	100.7	55.6	18.2	6.8
	9036147	SOYSAMBU ESTATE - ELEMENTAITA	1974	3.1	6.2	46.8	90.1	134	71.7	135.2	53.1	161.8	50.8	49.8	34.2
	9036147	SOYSAMBU ESTATE - ELEMENTAITA	1975	0.5	8.8	18.1	88.6	36.9	84.6	56.6	140.4	123.8	58.4	14.6	36.8
	9036147	SOYSAMBU ESTATE - ELEMENTAITA	1976	4.3	13.7	8.6	67.7	59.3	49.9	75.6	55.5	29.3	25.3	74	56.4
	9036147	SOYSAMBU ESTATE - ELEMENTAITA	1977	43.6	21.9	16.9	258.1	146.2	78.5	87.4	26.2	78.6	26.5	161.1	114.7
	9036147	SOYSAMBU ESTATE - ELEMENTAITA	1978	93.1	119.4	101.8	106.8	32.3	29.4	39	114	148.5	78.9	45.2	93
	9036147	SOYSAMBU ESTATE - ELEMENTAITA	1979	94.1	132.8	45.7	110.7	51	57.5	42.5	24.7	42.6	46.4	57.1	26.3
	9036147	SOYSAMBU ESTATE - ELEMENTAITA	1980	29.3	18.6	24.1	103.7	157.6	80.2	24.5	35.4	9.6	31.2	82.3	28.3
	9036147	SOYSAMBU ESTATE - ELEMENTAITA	1981	0	22.1	178.4	128.1	84.2	48.2	127.1	95.9	80	25.7	24	71.2
	9036147	SOYSAMBU ESTATE - ELEMENTAITA	1982	7.7	9.1	2	129.5	49	57.1	53.7	112.5	0	79.9	108.2	67.6
	9036147	SOYSAMBU ESTATE - ELEMENTAITA	1983	0.5	28.3	7.2	82.2	24.5	119.8	63.2	82.8	124.1	67.3	42.5	86.6
	9036147	SOYSAMBU ESTATE - ELEMENTAITA	1984	5.1	9.9	6	48.4	7.5	27.3	26.7	55.9	53.5	43.1	73	38.5
	9036147	SOYSAMBU ESTATE - ELEMENTAITA	1985	7.4	35.3	93.7	100.5	105	44.9	177.1	44.8	107.1	18	34.3	6.8
	9036147	SOYSAMBU ESTATE - ELEMENTAITA	1986	1.3	14.8	49.4	106	142.9	51.8	77.6	94.3	26.5	78.7	40.2	95.4
	9036147	SOYSAMBU ESTATE - ELEMENTAITA	1987	12.7	25.2	39.4	79.6	76.6	94.6	2.5	41	43.5	28.7	97.7	38
	9036147	SOYSAMBU ESTATE - ELEMENTAITA	1988	71.7	15.1	45.3	244.2	121	63.6	94.1	55.3	36.7	88	37.1	10.7
	9036147	SOYSAMBU ESTATE - ELEMENTAITA	1989	35.6	43.6	72.8	138.2	117.7	60	125.7	106.8	48.8	100.9	81.3	109.4
	9036147	SOYSAMBU ESTATE - ELEMENTAITA	1990	76.8	87.3	172.5	148.6	51.9	20.2	90.9	64.1	18.5	74.3	50.8	35.1
	9036147	SOYSAMBU ESTATE - ELEMENTAITA	1991	68.3	0	76.8	110.7	95.3	179.1	36.6	97.8	79.1	45	37.1	19.7
	9036147	SOYSAMBU ESTATE - ELEMENTAITA	1992	11.5	3.7	40.7	109.6	53	97.8	62.3	123.3	92.3	78	43.8	78
	9036147	SOYSAMBU ESTATE - ELEMENTAITA	1993	114.1	118.7	10.6	25.4	28.9	123	35.6	64.8	2.7	34.3	57.7	16.6
	9036147	SOYSAMBU ESTATE - ELEMENTAITA	1994	0	5.3	14.6	91.9	93	121.7	47.9	60.7	41.4	33.5	76.5	42.6
	9036147	SOYSAMBU ESTATE - ELEMENTAITA	1995	1.5	29.6	86.4	71.6	43.7	141.9	19.8	30.8	118.7	110.4	47.5	64.8
	9036147	SOYSAMBU ESTATE - ELEMENTAITA	1996	30.7	68.7	26.9	18.3	58.8	215.1	138.6	77.4	38.9	36.5	74.7	9.7
	9036147	SOYSAMBU ESTATE - ELEMENTAITA	1997	23.1	0	10.8	163.7	28	29.6	51.1	107.5	43.6	53	175.7	69.7
	9036147	SOYSAMBU ESTATE - ELEMENTAITA	1999	15.4	0	114.4	49.6	13.8	20.1	60	88.7	12.4	38.2	37.2	25.6
	9036147	SOYSAMBU ESTATE - ELEMENTAITA	2000	0	0	0	80.2	27.5	71.7	64.4	59	47	48.5	90.8	69.8
	9036147	SOYSAMBU ESTATE - ELEMENTAITA	2001	72.4	32.5	134.8	78.7	33.4	95.5	40.4	73.9	57.3	150.2	54.4	19.5
	9036147	SOYSAMBU ESTATE - ELEMENTAITA	2002	114.6	13.3	82.1	181.7	135.6	27.8	29.1	37.1	18.5	50	72.2	130.4
	9036147	SOYSAMBU ESTATE - ELEMENTAITA	2003	26.6	19	46.3	139.4	113.2	139.1	38.5	165.6	3.9	93.8	78.5	12.1
	9036147	SOYSAMBU ESTATE - ELEMENTAITA	2004	49.3	57.5	89.9	101.5	63.9	30.1	46.9	60.5	57.5	38.8	63.4	35.6
	9036147	SOYSAMBU ESTATE - ELEMENTAITA	2005	83.1		33.6	131.2	136.2	41.2	101.7	86.4	67.2	79.1	28.5	28.4
	9036147	SOYSAMBU ESTATE - ELEMENTAITA	2006	4	6.5	110.2	67.5	65.7	58.3	17.3	77.4	19.2	10.8	165.7	136.6
	9036147	SOYSAMBU ESTATE - ELEMENTAITA	2007	89	107.1	42.2	88		104.8	71	108.1	76.2	26.2	40.3	19.3
	9036147	SOYSAMBU ESTATE - ELEMENTAITA	2008
	9036147	SOYSAMBU ESTATE - ELEMENTAITA	2009	1.6	0		61.2	102.3	38.4	26.4	25.3	6.7	53.9	42
	9036147	SOYSAMBU ESTATE - ELEMENTAITA	2010	59.7	175.2	134.3	94.7	95.8		66.6	94.4	115.8	144.7	65.8
