# Supplementary material for: Wildlife Population Dynamics in Human-Dominated Landscapes under Community-Based Conservation: The Example of Nakuru Wildlife Conservancy, Kenya
Source: PLoS One. 2017 Jan 19;12(1):e0169730. doi: 10.1371/journal.pone.0169730 (PMC5245813; doi:10.1371/journal.pone.0169730)
Supplement: S2 Data — For further details see [27]. (XLSX) [file pone.0169730.s002.xlsx]

## Sheet: Temp
	Station Name	Station ID	YEAR	January	February	March	April	May	June	July	August	September	October	November	December
	Lake View	9036350	1988									40.8	47.5
	Lake View	9036350	1989	51.7	68.8
	Lake View	9036350	1998	197.6
	Lake View	9036350	1999	6.4	0.0	121.1	58.1	4.5	15.8	0.0	53.4	7.8	21.0	67.1	23.8
	Lake View	9036350	2000	0.0	0.0	1.6	88.9	80.8	10.4	15.4	3.2	3.7	77.7
	Nakuru Met Station	9036261	1967	2.1	0	32.7	141.6	172.4	73.3	146	91.8	59.1	54	83.1	3.9
	Nakuru Met Station	9036261	1968	0	103.9	173.8	205.1	148.4	42.2	82.9	68.4	56.7	66	103.6	55.7
	Nakuru Met Station	9036261	1969	93.7	116.7	115.6	27.6	116.1	24.2	39.6	49.9	98.5	36.1	54.6	24.8
	Nakuru Met Station	9036261	1970	115.7	4.8	206.4	167.3	140	43.5	104.7	72.4	116.4	83.4	35.2	23.7
	Nakuru Met Station	9036261	1971	22	0	23.7	86.7	146.4	118	59	132.2	159.2	17.6	43.3	55.3
	Nakuru Met Station	9036261	1972	19.9	98.2	3.3	35	99.3	113.9	56.6	128.2	25.2	98.4	80.4	29.6
	Nakuru Met Station	9036261	1973	20.1	33.7	0.3	43.5	115.9	24.7	62.8	188.7	165.9	34	60.2	6.4
	Nakuru Met Station	9036261	1974	14.5	17	101.6	138.4	61.7	112.7	137.2	197.2	83.6	56.1	40.5	9.5
	Nakuru Met Station	9036261	1975	3.9	7.1		149.5	144.9	121.2	72	193.3	155.2	163
	Nakuru Met Station	9036261	1976		37.9	15.9	104.9	118.5	70	107.2	168.5	81.4	50.6	55	39.7
	Nakuru Met Station	9036261	1977	61.1	17.5	22.8	220.8	175.3	78.6	193.1	91.8	58.9	65.6	157.7	74.6
	Nakuru Met Station	9036261	1978	56.7	123.2	188.7		117.8	54.5	97.7	105.6	128.3	100.7	60.2	65.5
	Nakuru Met Station	9036261	1979	58.5	165.6	75	120	98.3	91.4	81.9	127.2	53.8	29.1	45.2	14
	Nakuru Met Station	9036261	1980	28.6	0.9	36.4	102.3		82.8	29.3	58.6	18.2	36.9	87.4	10.3
	Nakuru Met Station	9036261	1981	0.3	26	109.9	138.5	165.3	77.6	138.1	169.2	63.2	72	38.3	11.7
	Nakuru Met Station	9036261	1982	2.6	15	2.9	156.1	188.9	20.7	49.9	191.3	49.5	141.4	186.5	66.7
	Nakuru Met Station	9036261	1983	14.8	84.6	15.5	83.3	68.3	65.9	67.1	142.8	142.9	89.5	90.1	68.6
	Nakuru Met Station	9036261	1984	3.6	6.1	11.8	65.1	32	67	87.6	36	69.4	83	62.1	63.6
	Nakuru Met Station	9036261	1985	27.8	39.4	96.8	297.5	99.6	123.7	88.5	69.5	27.9	23.6	73.5	8.5
	Nakuru Met Station	9036261	1986	0	1.1	21	171.9	94.3	163.3	111.5	135	76.2	46.2	41	72.7
	Nakuru Met Station	9036261	1987	23.5	22.4	35.7	80.2	125.4	179.3	22.8	52.4	27.9	39.1	87.9	4.1
	Nakuru Met Station	9036261	1988	71.3	6.5	43.3	222.4	308.1	80.3	120.2	91.6	125.2	71.7	58.2	46.3
	Nakuru Met Station	9036261	1989	29	80	69.5	97.6	82.4	59.4		80.3	175.2	138.7	93.5	115
	Nakuru Met Station	9036261	1990	42.2	78.6	153.6	207	125.9	30.3	54.5	56.7	46.8	70.9	64	52.6
	Nakuru Met Station	9036261	1991	49.1	1.5			49.6	40.5	73.2	84.4	86.2	44.7	60.4	17.6
	Nakuru Met Station	9036261	1992	41.3	4.7	13.3	139.5	136.8	52.4	142	165.8	76.2	106.5	49.9
	Nakuru Met Station	9036261	1993	89	111.2	9.2	39.1	76.9	80.4	63.1	65.2	38.8	42.6	56.8	26.6
	Nakuru Met Station	9036261	1994	0	20.9	73.9	115	100.8	117.6	75	106.9	51.6	43.5	93.5	7.7
	Nakuru Met Station	9036261	1995	2.8	29.5	103.2	70.7	87.4	79	40.8				78.7	43.4
	Nakuru Met Station	9036261	1996	8	37.1	70.4	46	81.4	15.8	194.3	101.1	85.6	64.1	96.2	4.4
	Nakuru Met Station	9036261	1997	10.5	0	21.9	207	55.4	71.4	118.3	100.6	45.1	178.9	222.3	63
	Nakuru Met Station	9036261	1998	132.6	61.4	52.4	90.5	187.5	101.5	58.9	77.3	93.2	47.4	151.3	4.3
	Nakuru Met Station	9036261	1999	15.0	0.0	114.5	100.3	49.2	26.5	62.4	99.3	32.7	37.5	76.3	60.0
	Nakuru Met Station	9036261	2000	0.0	0.0	0.0	37.7	30.9	40.6	108.5	150.4	41.2	61.1	108.8	30.6
	Nakuru Met Station	9036261	2001	60	18.2	83.1	203.3	47.9	128.5	146.4	164.9	82	88.1	98	9.4
	Nakuru Met Station	9036261	2002	40.1	17.5	117.6	188.6	107.3	73.7	78	66.1	11.1	124.4	91.3	168
	Nakuru Met Station	9036261	2003	54.2	1.5	83.7	113.2	266.7	95.2	78.6	211.9	57.5	92.9	52.2	28.4
	Nakuru Met Station	9036261	2004	80.9	51.7	52.8	210.1	99.2	45.2	28.3	91.1	54.1	80	53.4	124.8
	Nakuru Met Station	9036261	2005	19.3	18.5	82.1	87.6	175.9	103.7	67	105.3	154.4	68.6	24	19.5
	Nakuru Met Station	9036261	2006	21.5	13.2	85.7	113.9	131.9	66.8	70.9	89.9	32	57.3	188	106.6
	Nakuru Met Station	9036261	2007	57.7	128.6	28.3	157	134.8	106.5	162.8	145	148.7	92.1	46.2	9.6
	Lanet		2000				8.5	18.1	42	89.8	64	4.3	79	74.5	32
	Lanet		2001	55	15	130	175	40	102.5	4	141.5	51.8	46.5	55	4
	Lanet		2002	44	34	124.5	134	79	98.5	63	29	13	128	85	143
	Lanet		2003	6	0	98	141	151	49	69	145	45.5	112	51	53
	Lanet		2004	82	4	53	169	69	68	32	66	40	64.5	31	0
	Lanet		2005	134.5	96.9	78.5	85	107	80.9	47	75	136	67	19.5	18
	Lanet		2006	46	17	130	122	107	33	54	84	46	42.5	157	86
	Lanet		2007	76	69	50	123	88	74	83	117	98	130.7	46	32
	Lanet		2008	30	5	61	118	24	98	147	98	75	103.5	92.1	9
	Lanet		2009	4	0	0	45	106	39	11.5	29.2	21	124	43	94
	Lanet		2010	79	142	237	151	131	24	65	117	90	138	20.9	5
	Lanet		2011	0	0	98	63	81.5	54	182.9	13	59	15	89	37
	Lanet		2012	0	17	5		147	93	81	144	74	159	52	136
	Lanet		2013	44	0	33	206	84	138	194	122	97	17	0	0
	Lanet		2014					0	0	20.8	85.2	29.7	105.2	34.5	100
	Lanet		2015	0	0	0	86.4	103.7	53.9	24
	Main Gate		1971								19.0	34.4	22.5	28.2	58.7
	Main Gate		1972	24.4	112.1	5.9	38.2	153.2	93.4	40.1	122.7	30.0	58.9	59.9	10.3
	Main Gate		1973	17.7	23.2	0.0	60.0	103.8	39.2	66.8	138.6	110.9	42.5	30.5	0.0
	Main Gate		1974	21.7	16.0	99.6	169.2	51.7	99.8	118.8	144.7	89.2	49.9	46.8	14.7
	Main Gate		1975	6.0	8.0	7.3	73.7	84.2	87.3	67.8	176.5	95.5	118.1	37.4	26.7
	Main Gate		1976	7.7	39.6	20.4	75.8	53.3	47.8	96.1	135.9	31.7	55.3	55.5	64.6
	Main Gate		1977	64.5	20.7	33.7	205.0	112.2	57.0	125.7	82.5	37.1	65.5	162.0	108.8
	Main Gate		1978	73.2	91.8	122.2	164.5	85.2	63.3	59.3	87.0	110.2	79.1	24.6	45.2
	Main Gate		1979	62.8	169.2	47.9	101.1	84.8	82.6	60.5	80.6	56.3	22.3	63.2	12.4
	Main Gate		1980	41.7	2.7	39.7	142.0	327.0	104.4	25.1	81.0	32.3	39.7	83.4	8.7
	Main Gate		1981	0.0	19.2	98.9	134.8	146.5	69.5	100.2	171.9	86.2	59.3	40.4	29.8
	Main Gate		1982	5.1	17.0	0.0	160.6	97.2	48.8	42.0	172.0	32.6	150.8	94.3	82.8
	Main Gate		1983	36.7	43.0	3.8	83.7	48.4	69.9	60.9	116.9	192.0	68.8	80.5	54.2
	Main Gate		1984	4.1	10.2	12.3	106.9	21.1	49.0	82.5	52.7	78.8	45.3	69.0	56.3
	Main Gate		1985	23.4	31.1	82.1	173.9	99.7	113.7	67.8	50.9	28.3	14.8	58.6	12.0
	Main Gate		1986	0.6	1.8	18.2	122.5	116.3	127.2	60.0	54.7	98.1	60.3	57.7	31.3
	Main Gate		1987	18.1	10.7	36.6	86.7	154.3	147.1	17.8	46.8	28.8	41.5	123.5	0.0
	Main Gate		1988	73.4	17.4	45.6	193.0	173.7	121.3	92.2	69.1		89.2	29.1	42.4
	Main Gate		1989	29.6	54.7	37.3	129.1	78.0	41.4	96.0	103.3	74.1
	Main Gate		1990						16.0	47.7	83.0	14.7	94.4	72.0	53.1
	Main Gate		1991	42.4	4.7	66.8	159.3	47.7	55.1	89.9	87.0	22.3	44.3	83.1	14.2
	Main Gate		1992	24.4	3.3	13.2	117.8	91.6	61.9	135.4	121.3	5.3	59.9	32.4	59.2
	Main Gate		1993	90.8	11.2		81.7	93.2	128.0	55.9	76.4	42.0	19.0	64.0	16.5
	Main Gate		1994	1.2	21.3	51.7	92.2	96.6	112.1	87.7	132.5	47.8	58.8	108.4	22.2
	Main Gate		1995	7.7	27.5	74.7	31.2	59.0	101.0	78.1	40.6	109.8	156.5	46.1	56.0
	Main Gate		1996	0.3	8.0	28.5	62.3	39.5	83.5	153.0	158.5	114.5	139.0	53.0	102.5
	Main Gate		1997	6.0	0.0	17.1	164.8	55.8	48.0	105.0	28.0	33.3	158.3	179.3	114.5
	Main Gate		1998		68.5	69.4	98.5	222.3	117.5	71.8	70.1	86.3	80.0	90.7	34.0
	Main Gate		1999	22.5	0.0	109.3	89.0	63.4	14.9	62.1	76.3	11.8	48.0	52.0	60.0
	Main Gate		2000	2.0		5.9	36.9	23.4	71.1	110.3	41	93.2	125.5	27
	Main Gate		2001	41	34	101	173	12	90	10	167	85	52	65	17
	Main Gate		2002	33	15	95	116	125	72	49	49	7	106	109	155.3
	Main Gate		2003	26	0	114	161	272	61	61	226	49.5	83	95	15.5
	Main Gate		2004	35	26	63	331	63	68	67	134.5	35	105	54	3
	Main Gate		2005	34	13	58	86	141	62	44.5	47	135	76	30	6
	Main Gate		2006	14	12	129.5	87.5	85	56	55	115	15	15	40	191
	Main Gate		2007	56	44	24	114	78	126	99	71	66	69	35	2
	Main Gate		2008	22.5	7	49	46	24	30	175	62	29	79	69	4
	Main Gate		2009	6	0	2	33	73.7	11.3	15	4.5	4	28.5	28	41.9
	Main Gate		2010	42.1	82.9	127	45	83.1	17.5	55.9	71.6	66	56.8	9.8	1.7
	Main Gate		2011	0	0.4	61.4	29.5	71.2	78.2	78.4	2.3	34.4
	Main Gate		2012
	Main Gate		2013
	Main Gate		2014
	Main Gate		2015
	Naishi		2000				1.5	78.4	114	129	89.4	58.5	60	139	24.6
	Naishi		2001	71.5	36.5	191	119.3	56	105	10	157	29	110.5	116	0
	Naishi		2002	93	15	144	150	116.5	100	103	86	7.5	76	57	180.5
	Naishi		2003	17.5	0	92.5	208.5	209.5	94	67	193.5	64	77.5	53	38.5
	Naishi		2004	72	24.1	95	284.4	191.1	71.2	46.5	107.5	71.8	91.7	27.3	0
	Naishi		2005	182.1	49	59.1	75.8	161.4	75	35.9	87.2	151	83	34.5	15
	Naishi		2006	5.5	3	119.5	132.8	81	32.9	7.5	137	50.8	37.5	241.7	142.4
	Naishi		2007	53.5	28.5	73.8	63.5	142	137	50	0	17	17.9	41.1	11.9
	Naishi		2008	9	3.2	54.65	15.9	2.4	45.9	188.4	167.4	259.5	55	53.7	3.2
	Naishi		2009	1.3	0	0	44.5	71	12.3	3	11.9	12	19.8	1.5	54.4
	Naishi		2010	15.8	77.8	88.9	58.5	87.5	100.7	71.5	74	29.3	47.7	25.7	0
	Naishi		2011	7.5	0	20.5								21.5
	Naishi		2012
	Naishi		2013
	Naishi		2014					0	4	37.4	185.1	43.8	0	0	0
	Naishi		2015	0	0	0	0	146.9	42	64.4
	Nderit		2000				23.9	26.9	32.2	25.2	52.7	70.7	18.9	59.1	16
	Nderit		2001	68	17.5	76	40.9	43.8	59.3	2	71.5	22.2	42.7	76.5	2
	Nderit		2002	80	8	84	79	86.5	34.4	39	27.8	7.5	16	33	76
	Nderit		2003	20	0	94	82.5	61	39.5	109	196.4	63.3	51.2	26.1	8.5
	Nderit		2004	69.7	3.2	39.4	88.5	51.3	50.8	17.9	42.2	11.7	31.2	9	0
	Nderit		2005	43	2	85	26.7	69.8	18	22.5	54.5	73.4	42	10.9	9.5
	Nderit		2006	6.7	1.8	93.4	71.9	35.8	25	28.6	71	13.2	8.8	99.8	56.8
	Nderit		2007	37.2	22	31.9	76.5	48.7	66.1	72.3	82.4	96.1	38.4	25	9
	Nderit		2008	3.2	7.2	44.8	17.9	46.8	22	159.2	68.7	16.5	63.8	56.4	2
	Nderit		2009	5	0	0	40.2	47	15	2.3	18.4	0	133	25	76.2
	Nderit		2010	29.2	134	196	122.6	113.7	92.5	38.5	105	115	107.5	34.1	0
	Nderit		2011	14	3	98	92	62	77	77	5	57	42	84	55
	Nderit		2012	0	5	6		136	65	59	103.8	69	98.7	42	61.5
	Nderit		2013	36	0	35	248	73	83	75.1	54.3	114	8
	Nderit		2014					44	91	57.5	135.7	48.5	68	47.9	104
	Nderit		2015	0	0	0	69.9	126	30	2
	Nganyoi		2000				43.6	54	70.8	148.2	42.9	44.6	50.3	122	47
	Nganyoi		2001	140	30	182	112	75	173	57	68	35.6	126	50.6	12
	Nganyoi		2002	102	7	164	199.6	122	147	18	116	6	62	41	236
	Nganyoi		2003	5	83	122	225	221	110	71	204	44	47	41	22
	Nganyoi		2004	91	12	76	251	45	86	62	69	41	86	60	12
	Nganyoi		2005	107	11	80	104	143.6	106	70	153.8	138	117	17	0
	Nganyoi		2006	6	0	115	124.5	109.5	37	4	98	80.5	50	314.3	176
	Nganyoi		2007	32	54	78	79.2	149	182	145.2	174.3	174	57	51	29
	Nganyoi		2008	23	3	7	60	70.2	16.7	153	76.9	36.4	53.7	45.6	5
	Nganyoi		2009	2.2	2	0	30.6	74.3	11.3	9.7	22.9	5	34.4	14.9	88.3
	Nganyoi		2010	54.1	122.6	104.7	82.4	67.4	80.2	40.5	102.8	31.2	77	28	1.3
	Nganyoi		2011	8	0	81.6	49.2	106	29.7	64.7	10	92.1	35.4	29.7	18
	Nganyoi		2012	0	2	12		88.2	50	52.5	62	52	74	39	76.2
	Nganyoi		2013	9	0	49.3	147.5	19	40.5	67	43	126	38
	Nganyoi		2014					44	17	58	104.6	30.5	123	55	69
	Nganyoi		2015	0	0	0	25.7	8.9	30.9	2
	Pwani		2000				2.5	46	60	82.9	121	41	66.3	92.7	36.2
	Pwani		2001	80.5	37	79	129	66	113	11	123	55	41.9	54	17
	Pwani		2002	80	10	112	133	150	70.5	13	39	8	39	39	159
	Pwani		2003	5	0	139	144	123	56	59	180	55	79	15	17
	Pwani		2004	94	12	65	212	99	51	88	115	19.8	48	41	22
	Pwani		2005	49	23	130	63	151	68	45	73	124	32	31	8
	Pwani		2006	14	15	143	134	76.8	34	32	80	27	39	229	159
	Pwani		2007	70	48	35	93	59	104	117	167	153	46	35	15
	Pwani		2008	14	6	94	67	42.5	69	224	108	45	155	99	8
	Pwani		2009	8	3	5	65.5	93.5	7	38.5	10	3.5	65	45	125.5
	Pwani		2010	56.5	144.7	223	84.7	130	121	66	123	107	121	23.5	7
	Pwani		2011	5.5	9	132	22.5	97	48	126	37	138
	Pwani		2012
	Pwani		2013
	Pwani		2014
	Pwani		2015
	Zakaria		2000				2	32.5	72	77.2	139.4	45	49.1	79.7	29
	Zakaria		2001	68	0	136	139	98	126.7	58	129	86.8	54	63	16
	Zakaria		2002	55	22	127	164	120.2	72	49	25	10	50	30	117
	Zakaria		2003	23	0	91	131	143	60	67	247	65	39	26	23
	Zakaria		2004	80	15	65	171	129	58	73	77	29	85	34	16
	Zakaria		2005	43	22	79	47.7	154	50	41	82	159	41	25	13
	Zakaria		2006	11	15	158.4	139.2	90	38	18	109.5	75.5	38.1	240.3	162
	Zakaria		2007	77	43	37	107	89.5	186.5	126	179	175	46	54	18
	Zakaria		2008	14	15	85	70	27	97	348	72	66	110.9	69	17
	Zakaria		2009	3	4	0	44	125	26.5	23	43	13	50.5	14	74
	Zakaria		2010	54	114.6	211.2	88.2	69.4	69	84.5	133.5	98.8	114.5	29	3
	Zakaria		2011	13	10	96	52.5	75.5	87	94	23	169	45	128	34
	Zakaria		2012	0	11	29		182	93	63	83	47	144	99	91.2
	Zakaria		2013	69		53.3	195	26	55	157	23	111	17.3
	Zakaria		2014					0	4	22.1	117.6	29.3	100.4	154
	Zakaria		2015	0	0	0	88.6	65	80.4	20
