# Supplementary material for: Wildlife Population Dynamics in Human-Dominated Landscapes under Community-Based Conservation: The Example of Nakuru Wildlife Conservancy, Kenya
Source: PLoS One. 2017 Jan 19;12(1):e0169730. doi: 10.1371/journal.pone.0169730 (PMC5245813; doi:10.1371/journal.pone.0169730)
Supplement: S4 Data — Zebra refers to plains zebra and giraffe to Rothschild giraffe. For further details see Ogutu et al. (2012). (XLSX) [file pone.0169730.s004.xlsx]

## Sheet: S4Data
	Year	Month	Month2	Running Time	Area (km2)	Species	Count Total
	1970	4	April	1	63.5	Buffalo	29
	1970	4	April	1	63.5	Dikdik	24
	1970	4	April	1	63.5	Impala	229
	1970	4	April	1	63.5	Thomson's gazelle	257
	1970	4	April	1	63.5	Warthog	5
	1970	4	April	1	63.5	Waterbuck	871
	1971	10	October	2	63.5	Buffalo	29
	1971	10	October	2	63.5	Dikdik	15
	1971	10	October	2	63.5	Impala	229
	1971	10	October	2	63.5	Thomson's gazelle	212
	1971	10	October	2	63.5	Warthog	5
	1971	10	October	2	63.5	Waterbuck	827
	1972	9	September	3	63.5	Buffalo	49
	1972	9	September	3	63.5	Dikdik	37
	1972	9	September	3	63.5	Impala	175
	1972	9	September	3	63.5	Thomson's gazelle	197
	1972	9	September	3	63.5	Warthog	2
	1972	9	September	3	63.5	Waterbuck	1097
	1973	6	June	4	170	Buffalo	137
	1973	6	June	4	170	Dikdik	53
	1973	6	June	4	170	Impala	907
	1973	6	June	4	170	Thomson's gazelle	301
	1973	6	June	4	170	Warthog	10
	1973	6	June	4	170	Waterbuck	1183
	1975	10	October	5	170	Buffalo	24
	1975	10	October	5	170	Dikdik	48
	1975	10	October	5	170	Impala	939
	1975	10	October	5	170	Thomson's gazelle	557
	1975	10	October	5	170	Warthog	10
	1975	10	October	5	170	Waterbuck	1043
	1976	7	July	6	170	Buffalo	44
	1976	7	July	6	170	Dikdik	35
	1976	7	July	6	170	Impala	1133
	1976	7	July	6	170	Thomson's gazelle	468
	1976	7	July	6	170	Warthog	28
	1976	7	July	6	170	Waterbuck	1191
	1978	4	April	7	170	Buffalo	100
	1978	4	April	7	170	Dikdik	5
	1978	4	April	7	170	Impala	900
	1978	4	April	7	170	Thomson's gazelle	281
	1978	4	April	7	170	Warthog	23
	1978	4	April	7	170	Waterbuck	1447
	1978	7	July	10	201	Buffalo	74
	1978	7	July	10	201	Eland
	1978	7	July	10	201	Grant's gazelle	10
	1978	7	July	10	201	Giraffe	1
	1978	7	July	10	201	Impala	819
	1978	7	July	10	201	Thomson's gazelle	224
	1978	7	July	10	201	Warthog	47
	1978	7	July	10	201	Waterbuck	1386
	1978	7	July	10	201	Zebra	1
	1978	6	June	9	201	Buffalo	80
	1978	6	June	9	201	Eland	5
	1978	6	June	9	201	Grant's gazelle	19
	1978	6	June	9	201	Giraffe	1
	1978	6	June	9	201	Impala	983
	1978	6	June	9	201	Thomson's gazelle	291
	1978	6	June	9	201	Warthog	10
	1978	6	June	9	201	Waterbuck	1403
	1978	6	June	9	201	Zebra	10
	1978	5	May	8	201	Buffalo	116
	1978	5	May	8	201	Eland	1
	1978	5	May	8	201	Grant's gazelle	10
	1978	5	May	8	201	Giraffe	17
	1978	5	May	8	201	Impala	932
	1978	5	May	8	201	Thomson's gazelle	291
	1978	5	May	8	201	Warthog	2
	1978	5	May	8	201	Waterbuck	1284
	1978	5	May	8	201	Zebra	5
	1979	6	June	11	201	Waterbuck	1429
	1979	10	October	13	170	Buffalo	3
	1979	10	October	13	170	Impala	451
	1979	10	October	13	170	Warthog	17
	1979	10	October	13	170	Waterbuck	1112
	1979	9	September	12	201	Waterbuck	1600
	1986	3	March	14	188	Buffalo	348
	1986	3	March	14	188	Dikdik	21
	1986	3	March	14	188	Eland	63
	1986	3	March	14	188	Grant's gazelle	57
	1986	3	March	14	188	Giraffe	39
	1986	3	March	14	188	Impala	1566
	1986	3	March	14	188	Thomson's gazelle	124
	1986	3	March	14	188	Warthog	406
	1986	3	March	14	188	Waterbuck	2759
	1986	3	March	14	188	Zebra	93
	1987	7	July	15	188	Buffalo	348
	1987	7	July	15	188	Dikdik	4
	1987	7	July	15	188	Eland	74
	1987	7	July	15	188	Grant's gazelle	136
	1987	7	July	15	188	Giraffe	71
	1987	7	July	15	188	Impala	2081
	1987	7	July	15	188	Thomson's gazelle	168
	1987	7	July	15	188	Warthog	702
	1987	7	July	15	188	Waterbuck	4074
	1987	7	July	15	188	Zebra	79
	1988	4	April	16	188	Buffalo	778
	1988	4	April	16	188	Dikdik	24
	1988	4	April	16	188	Eland	99
	1988	4	April	16	188	Grant's gazelle	214
	1988	4	April	16	188	Giraffe	60
	1988	4	April	16	188	Impala	2942
	1988	4	April	16	188	Thomson's gazelle	464
	1988	4	April	16	188	Warthog	750
	1988	4	April	16	188	Zebra	146
	1990	10	October	17	188	Buffalo	595
	1990	10	October	17	188	Dikdik	37
	1990	10	October	17	188	Eland	127
	1990	10	October	17	188	Grant's gazelle	200
	1990	10	October	17	188	Giraffe	105
	1990	10	October	17	188	Impala	4041
	1990	10	October	17	188	Thomson's gazelle	409
	1990	10	October	17	188	Warthog	1246
	1990	10	October	17	188	Waterbuck	4979
	1990	10	October	17	188	Zebra	244
	1991	8	August	19	188	Buffalo	400
	1991	8	August	19	188	Dikdik	16
	1991	8	August	19	188	Eland	188
	1991	8	August	19	188	Grant's gazelle	241
	1991	8	August	19	188	Giraffe	134
	1991	8	August	19	188	Impala	4308
	1991	8	August	19	188	Thomson's gazelle	449
	1991	8	August	19	188	Warthog	2450
	1991	8	August	19	188	Waterbuck	2796
	1991	8	August	19	188	Zebra	248
	1991	3	March	18	188	Buffalo	733
	1991	3	March	18	188	Dikdik	23
	1991	3	March	18	188	Eland	20
	1991	3	March	18	188	Grant's gazelle	185
	1991	3	March	18	188	Giraffe	108
	1991	3	March	18	188	Impala	3206
	1991	3	March	18	188	Thomson's gazelle	292
	1991	3	March	18	188	Warthog	2132
	1991	3	March	18	188	Waterbuck	2371
	1991	3	March	18	188	Zebra	272
	1992	12	December	24	188	Buffalo	1104
	1992	12	December	24	188	Dikdik	21
	1992	12	December	24	188	Eland	68
	1992	12	December	24	188	Grant's gazelle	304
	1992	12	December	24	188	Giraffe	82
	1992	12	December	24	188	Impala	4172
	1992	12	December	24	188	Thomson's gazelle	629
	1992	12	December	24	188	Warthog	1513
	1992	12	December	24	188	Waterbuck	1986
	1992	12	December	24	188	Zebra	406
	1992	3	March	20	188	Buffalo	1089
	1992	3	March	20	188	Dikdik	26
	1992	3	March	20	188	Eland	23
	1992	3	March	20	188	Grant's gazelle	216
	1992	3	March	20	188	Giraffe	88
	1992	3	March	20	188	Impala	2802
	1992	3	March	20	188	Thomson's gazelle	525
	1992	3	March	20	188	Warthog	1995
	1992	3	March	20	188	Waterbuck	1461
	1992	3	March	20	188	Zebra	293
	1992	5	May	21	188	Buffalo	716
	1992	5	May	21	188	Dikdik	79
	1992	5	May	21	188	Eland	138
	1992	5	May	21	188	Grant's gazelle	159
	1992	5	May	21	188	Giraffe	108
	1992	5	May	21	188	Impala	4850
	1992	5	May	21	188	Thomson's gazelle	563
	1992	5	May	21	188	Warthog	1393
	1992	5	May	21	188	Waterbuck	1858
	1992	5	May	21	188	Zebra	359
	1992	10	October	23	188	Buffalo	868
	1992	10	October	23	188	Dikdik	26
	1992	10	October	23	188	Eland	62
	1992	10	October	23	188	Grant's gazelle	225
	1992	10	October	23	188	Giraffe	96
	1992	10	October	23	188	Impala	3189
	1992	10	October	23	188	Thomson's gazelle	592
	1992	10	October	23	188	Warthog	1178
	1992	10	October	23	188	Waterbuck	1290
	1992	10	October	23	188	Zebra	307
	1992	9	September	22	188	Buffalo	774
	1992	9	September	22	188	Dikdik	32
	1992	9	September	22	188	Eland	87
	1992	9	September	22	188	Grant's gazelle	202
	1992	9	September	22	188	Giraffe	72
	1992	9	September	22	188	Impala	4537
	1992	9	September	22	188	Thomson's gazelle	350
	1992	9	September	22	188	Warthog	2023
	1992	9	September	22	188	Waterbuck	1607
	1992	9	September	22	188	Zebra	304
	1993	4	April	26	188	Buffalo	907
	1993	4	April	26	188	Dikdik	23
	1993	4	April	26	188	Eland	118
	1993	4	April	26	188	Grant's gazelle	299
	1993	4	April	26	188	Giraffe	132
	1993	4	April	26	188	Impala	4494
	1993	4	April	26	188	Thomson's gazelle	637
	1993	4	April	26	188	Warthog	1942
	1993	4	April	26	188	Waterbuck	2071
	1993	4	April	26	188	Zebra	349
	1993	1	January	25	188	Buffalo	812
	1993	1	January	25	188	Dikdik	39
	1993	1	January	25	188	Eland	105
	1993	1	January	25	188	Grant's gazelle	212
	1993	1	January	25	188	Giraffe	72
	1993	1	January	25	188	Impala	4021
	1993	1	January	25	188	Thomson's gazelle	506
	1993	1	January	25	188	Warthog	929
	1993	1	January	25	188	Waterbuck	1386
	1993	1	January	25	188	Zebra	154
	1993	7	July	27	188	Buffalo	774
	1993	7	July	27	188	Dikdik	33
	1993	7	July	27	188	Eland	98
	1993	7	July	27	188	Grant's gazelle	147
	1993	7	July	27	188	Giraffe	153
	1993	7	July	27	188	Impala	4083
	1993	7	July	27	188	Thomson's gazelle	987
	1993	7	July	27	188	Warthog	1627
	1993	7	July	27	188	Waterbuck	1253
	1993	7	July	27	188	Zebra	355
	1993	11	November	28	188	Buffalo	978
	1993	11	November	28	188	Dikdik	30
	1993	11	November	28	188	Eland	37
	1993	11	November	28	188	Grant's gazelle	176
	1993	11	November	28	188	Giraffe	101
	1993	11	November	28	188	Impala	4029
	1993	11	November	28	188	Thomson's gazelle	724
	1993	11	November	28	188	Warthog	2454
	1993	11	November	28	188	Waterbuck	1449
	1993	11	November	28	188	Zebra	344
	1994	1	January	29	188	Buffalo	362
	1994	1	January	29	188	Dikdik	46
	1994	1	January	29	188	Eland	48
	1994	1	January	29	188	Grant's gazelle	145
	1994	1	January	29	188	Giraffe	40
	1994	1	January	29	188	Impala	3473
	1994	1	January	29	188	Thomson's gazelle	493
	1994	1	January	29	188	Warthog	2930
	1994	1	January	29	188	Waterbuck	1743
	1994	1	January	29	188	Zebra	369
	1996	4	April	30	188	Buffalo	1122
	1996	4	April	30	188	Dikdik	41
	1996	4	April	30	188	Eland	59
	1996	4	April	30	188	Grant's gazelle	315
	1996	4	April	30	188	Giraffe	64
	1996	4	April	30	188	Impala	4206
	1996	4	April	30	188	Thomson's gazelle	712
	1996	4	April	30	188	Warthog	2955
	1996	4	April	30	188	Waterbuck	1373
	1996	4	April	30	188	Zebra	590
	1996	6	June	31	188	Buffalo	2419
	1996	6	June	31	188	Dikdik	14
	1996	6	June	31	188	Eland	123
	1996	6	June	31	188	Grant's gazelle	427
	1996	6	June	31	188	Giraffe	71
	1996	6	June	31	188	Impala	5553
	1996	6	June	31	188	Thomson's gazelle	613
	1996	6	June	31	188	Warthog	2204
	1996	6	June	31	188	Waterbuck	1687
	1996	6	June	31	188	Zebra	459
	1996	11	November	32	188	Buffalo	1010
	1996	11	November	32	188	Dikdik	22
	1996	11	November	32	188	Eland	87
	1996	11	November	32	188	Grant's gazelle	234
	1996	11	November	32	188	Giraffe	69
	1996	11	November	32	188	Impala	4100
	1996	11	November	32	188	Thomson's gazelle	545
	1996	11	November	32	188	Warthog	1738
	1996	11	November	32	188	Waterbuck	1379
	1996	11	November	32	188	Zebra	541
	1997	4	April	33	188	Buffalo	1631
	1997	4	April	33	188	Dikdik	36
	1997	4	April	33	188	Eland	90
	1997	4	April	33	188	Grant's gazelle	194
	1997	4	April	33	188	Giraffe	68
	1997	4	April	33	188	Impala	3420
	1997	4	April	33	188	Thomson's gazelle	518
	1997	4	April	33	188	Warthog	997
	1997	4	April	33	188	Waterbuck	1147
	1997	4	April	33	188	Zebra	405
	1998	8	August	34	188	Buffalo	1742
	1998	8	August	34	188	Dikdik	16
	1998	8	August	34	188	Eland	22
	1998	8	August	34	188	Grant's gazelle	158
	1998	8	August	34	188	Giraffe	64
	1998	8	August	34	188	Impala	2731
	1998	8	August	34	188	Thomson's gazelle	419
	1998	8	August	34	188	Warthog	584
	1998	8	August	34	188	Waterbuck	875
	1998	8	August	34	188	Zebra	492
	1998	10	October	35	188	Buffalo	1497
	1998	10	October	35	188	Dikdik	31
	1998	10	October	35	188	Eland	72
	1998	10	October	35	188	Grant's gazelle	248
	1998	10	October	35	188	Giraffe	63
	1998	10	October	35	188	Impala	2853
	1998	10	October	35	188	Thomson's gazelle	576
	1998	10	October	35	188	Warthog	789
	1998	10	October	35	188	Waterbuck	1090
	1998	10	October	35	188	Zebra	589
	1999	4	April	37	188	Buffalo	1525
	1999	4	April	37	188	Dikdik	11
	1999	4	April	37	188	Eland	51
	1999	4	April	37	188	Grant's gazelle	109
	1999	4	April	37	188	Giraffe	34
	1999	4	April	37	188	Impala	2037
	1999	4	April	37	188	Thomson's gazelle	415
	1999	4	April	37	188	Warthog	444
	1999	4	April	37	188	Waterbuck	699
	1999	4	April	37	188	Zebra	404
	1999	2	February	36	188	Buffalo	1085
	1999	2	February	36	188	Dikdik	36
	1999	2	February	36	188	Eland	42
	1999	2	February	36	188	Grant's gazelle	260
	1999	2	February	36	188	Giraffe	92
	1999	2	February	36	188	Impala	2490
	1999	2	February	36	188	Thomson's gazelle	650
	1999	2	February	36	188	Warthog	656
	1999	2	February	36	188	Waterbuck	811
	1999	2	February	36	188	Zebra	438
	1999	10	October	38	188	Buffalo	2429
	1999	10	October	38	188	Dikdik	37
	1999	10	October	38	188	Eland	73
	1999	10	October	38	188	Grant's gazelle	311
	1999	10	October	38	188	Giraffe	51
	1999	10	October	38	188	Impala	3682
	1999	10	October	38	188	Thomson's gazelle	435
	1999	10	October	38	188	Warthog	531
	1999	10	October	38	188	Waterbuck	773
	1999	10	October	38	188	Zebra	718
	2000	7	July	40	188	Buffalo	1928
	2000	7	July	40	188	Dikdik	83
	2000	7	July	40	188	Eland	69
	2000	7	July	40	188	Grant's gazelle	463
	2000	7	July	40	188	Giraffe	54
	2000	7	July	40	188	Impala	3728
	2000	7	July	40	188	Thomson's gazelle	528
	2000	7	July	40	188	Warthog	236
	2000	7	July	40	188	Waterbuck	622
	2000	7	July	40	188	Zebra	794
	2000	3	March	39	188	Buffalo	1403
	2000	3	March	39	188	Dikdik	64
	2000	3	March	39	188	Eland	52
	2000	3	March	39	188	Grant's gazelle	241
	2000	3	March	39	188	Giraffe	77
	2000	3	March	39	188	Impala	2748
	2000	3	March	39	188	Thomson's gazelle	483
	2000	3	March	39	188	Warthog	310
	2000	3	March	39	188	Waterbuck	507
	2000	3	March	39	188	Zebra	694
	2000	10	October	41	188	Buffalo	1842
	2000	10	October	41	188	Dikdik	51
	2000	10	October	41	188	Eland	94
	2000	10	October	41	188	Grant's gazelle	384
	2000	10	October	41	188	Giraffe	79
	2000	10	October	41	188	Impala	3274
	2000	10	October	41	188	Thomson's gazelle	557
	2000	10	October	41	188	Warthog	339
	2000	10	October	41	188	Waterbuck	590
	2000	10	October	41	188	Zebra	878
	2001	7	July	43	188	Buffalo	1304
	2001	7	July	43	188	Dikdik	36
	2001	7	July	43	188	Eland	16
	2001	7	July	43	188	Grant's gazelle	295
	2001	7	July	43	188	Giraffe	84
	2001	7	July	43	188	Impala	4158
	2001	7	July	43	188	Thomson's gazelle	1139
	2001	7	July	43	188	Warthog	89
	2001	7	July	43	188	Waterbuck	471
	2001	7	July	43	188	Zebra	869
	2001	3	March	42	188	Buffalo	1440
	2001	3	March	42	188	Dikdik	69
	2001	3	March	42	188	Eland	58
	2001	3	March	42	188	Grant's gazelle	550
	2001	3	March	42	188	Giraffe	46
	2001	3	March	42	188	Impala	3498
	2001	3	March	42	188	Thomson's gazelle	670
	2001	3	March	42	188	Warthog	146
	2001	3	March	42	188	Waterbuck	426
	2001	3	March	42	188	Zebra	897
	2001	11	November	44	188	Buffalo	1983
	2001	11	November	44	188	Dikdik	11
	2001	11	November	44	188	Eland	33
	2001	11	November	44	188	Grant's gazelle	296
	2001	11	November	44	188	Giraffe	59
	2001	11	November	44	188	Impala	4126
	2001	11	November	44	188	Thomson's gazelle	718
	2001	11	November	44	188	Warthog	94
	2001	11	November	44	188	Waterbuck	509
	2001	11	November	44	188	Zebra	862
	2002	2	February	45	188	Buffalo	1107
	2002	2	February	45	188	Dikdik	35
	2002	2	February	45	188	Eland	46
	2002	2	February	45	188	Grant's gazelle	399
	2002	2	February	45	188	Giraffe	57
	2002	2	February	45	188	Impala	4312
	2002	2	February	45	188	Thomson's gazelle	554
	2002	2	February	45	188	Warthog	95
	2002	2	February	45	188	Waterbuck	514
	2002	2	February	45	188	Zebra	1013
	2002	6	June	46	188	Buffalo	2014
	2002	6	June	46	188	Dikdik	38
	2002	6	June	46	188	Eland	68
	2002	6	June	46	188	Grant's gazelle	416
	2002	6	June	46	188	Giraffe	69
	2002	6	June	46	188	Impala	3808
	2002	6	June	46	188	Thomson's gazelle	727
	2002	6	June	46	188	Warthog	52
	2002	6	June	46	188	Waterbuck	299
	2002	6	June	46	188	Zebra	736
	2002	9	September	47	188	Buffalo	1435
	2002	9	September	47	188	Dikdik	57
	2002	9	September	47	188	Eland	68
	2002	9	September	47	188	Grant's gazelle	348
	2002	9	September	47	188	Giraffe	57
	2002	9	September	47	188	Impala	3186
	2002	9	September	47	188	Thomson's gazelle	895
	2002	9	September	47	188	Warthog	102
	2002	9	September	47	188	Waterbuck	232
	2002	9	September	47	188	Zebra	832
	2003	2	February	48	188	Buffalo	2589
	2003	2	February	48	188	Dikdik	15
	2003	2	February	48	188	Eland	59
	2003	2	February	48	188	Grant's gazelle	410
	2003	2	February	48	188	Giraffe	72
	2003	2	February	48	188	Impala	3496
	2003	2	February	48	188	Thomson's gazelle	646
	2003	2	February	48	188	Warthog	62
	2003	2	February	48	188	Waterbuck	284
	2003	2	February	48	188	Zebra	711
	2003	6	June	50	188	Buffalo	2943
	2003	6	June	50	188	Dikdik	38
	2003	6	June	50	188	Eland	50
	2003	6	June	50	188	Grant's gazelle	479
	2003	6	June	50	188	Giraffe	89
	2003	6	June	50	188	Impala	3543
	2003	6	June	50	188	Thomson's gazelle	591
	2003	6	June	50	188	Warthog	83
	2003	6	June	50	188	Waterbuck	319
	2003	6	June	50	188	Zebra	602
	2003	3	March	49	188	Buffalo	921
	2003	3	March	49	188	Dikdik	14
	2003	3	March	49	188	Eland	14
	2003	3	March	49	188	Grant's gazelle	446
	2003	3	March	49	188	Giraffe	66
	2003	3	March	49	188	Impala	3536
	2003	3	March	49	188	Thomson's gazelle	656
	2003	3	March	49	188	Warthog	91
	2003	3	March	49	188	Waterbuck	367
	2003	3	March	49	188	Zebra	604
	2003	10	October	51	188	Buffalo	1249
	2003	10	October	51	188	Dikdik	28
	2003	10	October	51	188	Eland	77
	2003	10	October	51	188	Grant's gazelle	265
	2003	10	October	51	188	Giraffe	54
	2003	10	October	51	188	Impala	2756
	2003	10	October	51	188	Thomson's gazelle	512
	2003	10	October	51	188	Warthog	59
	2003	10	October	51	188	Waterbuck	260
	2003	10	October	51	188	Zebra	800
	2004	2	February	52	188	Buffalo	1605
	2004	2	February	52	188	Dikdik	26
	2004	2	February	52	188	Eland	50
	2004	2	February	52	188	Grant's gazelle	376
	2004	2	February	52	188	Giraffe	66
	2004	2	February	52	188	Impala	2833
	2004	2	February	52	188	Thomson's gazelle	563
	2004	2	February	52	188	Warthog	101
	2004	2	February	52	188	Waterbuck	290
	2004	2	February	52	188	Zebra	960
	2004	5	May	53	188	Buffalo	1343
	2004	5	May	53	188	Dikdik	14
	2004	5	May	53	188	Eland	37
	2004	5	May	53	188	Grant's gazelle	408
	2004	5	May	53	188	Giraffe	45
	2004	5	May	53	188	Impala	3468
	2004	5	May	53	188	Thomson's gazelle	655
	2004	5	May	53	188	Warthog	106
	2004	5	May	53	188	Waterbuck	379
	2004	5	May	53	188	Zebra	706
	2004	10	October	54	188	Buffalo	1184
	2004	10	October	54	188	Dikdik	18
	2004	10	October	54	188	Eland	66
	2004	10	October	54	188	Grant's gazelle	327
	2004	10	October	54	188	Giraffe	47
	2004	10	October	54	188	Impala	2797
	2004	10	October	54	188	Thomson's gazelle	786
	2004	10	October	54	188	Warthog	146
	2004	10	October	54	188	Waterbuck	395
	2004	10	October	54	188	Zebra	992
	2005	4	April	56	188	Buffalo	2122
	2005	4	April	56	188	Dikdik	38
	2005	4	April	56	188	Eland	130
	2005	4	April	56	188	Grant's gazelle	597
	2005	4	April	56	188	Giraffe	56
	2005	4	April	56	188	Impala	2700
	2005	4	April	56	188	Thomson's gazelle	629
	2005	4	April	56	188	Warthog	202
	2005	4	April	56	188	Waterbuck	370
	2005	4	April	56	188	Zebra	1044
	2005	3	March	55	188	Buffalo	1904
	2005	3	March	55	188	Dikdik	30
	2005	3	March	55	188	Eland	83
	2005	3	March	55	188	Grant's gazelle	431
	2005	3	March	55	188	Giraffe	99
	2005	3	March	55	188	Impala	2385
	2005	3	March	55	188	Thomson's gazelle	615
	2005	3	March	55	188	Warthog	184
	2005	3	March	55	188	Waterbuck	377
	2005	3	March	55	188	Zebra	932
	2005	9	September	57	188	Buffalo	2262
	2005	9	September	57	188	Dikdik	13
	2005	9	September	57	188	Eland	135
	2005	9	September	57	188	Grant's gazelle	247
	2005	9	September	57	188	Giraffe	73
	2005	9	September	57	188	Impala	3210
	2005	9	September	57	188	Thomson's gazelle	669
	2005	9	September	57	188	Warthog	203
	2005	9	September	57	188	Waterbuck	315
	2005	9	September	57	188	Zebra	778
	2006	4	April	58	188	Buffalo	2039
	2006	4	April	58	188	Dikdik	38
	2006	4	April	58	188	Eland	128
	2006	4	April	58	188	Grant's gazelle	576
	2006	4	April	58	188	Giraffe	67
	2006	4	April	58	188	Impala	2778
	2006	4	April	58	188	Thomson's gazelle	634
	2006	4	April	58	188	Warthog	199
	2006	4	April	58	188	Waterbuck	369
	2006	4	April	58	188	Zebra	1082
	2006	12	December	60	188	Buffalo	3401
	2006	12	December	60	188	Dikdik	15
	2006	12	December	60	188	Eland	147
	2006	12	December	60	188	Grant's gazelle	329
	2006	12	December	60	188	Giraffe	54
	2006	12	December	60	188	Impala	2792
	2006	12	December	60	188	Thomson's gazelle	680
	2006	12	December	60	188	Warthog	202
	2006	12	December	60	188	Waterbuck	431
	2006	12	December	60	188	Zebra	978
	2006	6	June	59	188	Buffalo	2951
	2006	6	June	59	188	Dikdik	38
	2006	6	June	59	188	Eland	98
	2006	6	June	59	188	Grant's gazelle	326
	2006	6	June	59	188	Giraffe	42
	2006	6	June	59	188	Impala	2656
	2006	6	June	59	188	Thomson's gazelle	556
	2006	6	June	59	188	Warthog	327
	2006	6	June	59	188	Waterbuck	223
	2006	6	June	59	188	Zebra	1056
	2007	4	April	61	188	Buffalo	3209
	2007	4	April	61	188	Dikdik	56
	2007	4	April	61	188	Eland	160
	2007	4	April	61	188	Grant's gazelle	538
	2007	4	April	61	188	Giraffe	136
	2007	4	April	61	188	Impala	4339
	2007	4	April	61	188	Thomson's gazelle	848
	2007	4	April	61	188	Warthog	308
	2007	4	April	61	188	Waterbuck	550
	2007	4	April	61	188	Zebra	1779
	2007	12	December	61	188	Buffalo	4203
	2007	12	December	62	188	Dikdik	49
	2007	12	December	62	188	Eland	72
	2007	12	December	62	188	Grant's gazelle	367
	2007	12	December	62	188	Giraffe	62
	2007	12	December	62	188	Impala	2927
	2007	12	December	62	188	Thomson's gazelle	1084
	2007	12	December	62	188	Warthog	342
	2007	12	December	62	188	Waterbuck	384
	2007	12	December	62	188	Zebra	1429
	2008	4	April	63	188	Buffalo	1943
	2008	4	April	63	188	Dikdik	31
	2008	4	April	63	188	Eland	64
	2008	4	April	63	189	Grant's gazelle	217
	2008	4	April	63	190	Giraffe	56
	2008	4	April	63	188	Impala	2037
	2008	4	April	63	188	Thomson's gazelle	568
	2008	4	April	63	188	Warthog	274
	2008	4	April	63	188	Waterbuck	215
	2008	4	April	63	188	Zebra	620
	2008	12	December	65	188	Buffalo	2849
	2008	12	December	65	188	Dikdik	23
	2008	12	December	65	188	Eland	72
	2008	12	December	65	188	Grant's gazelle	244
	2008	12	December	65	188	Giraffe	64
	2008	12	December	65	188	Impala	2610
	2008	12	December	65	188	Thomson's gazelle	830
	2008	12	December	65	188	Warthog	456
	2008	12	December	65	188	Waterbuck	247
	2008	12	December	65	188	Zebra	983
	2008	10	October	64	188	Buffalo	3440
	2008	10	October	64	188	Dikdik	39
	2008	10	October	64	188	Eland	94
	2008	10	October	64	188	Grant's gazelle	256
	2008	10	October	64	188	Giraffe	61
	2008	10	October	64	188	Impala	2247
	2008	10	October	64	188	Thomson's gazelle	621
	2008	10	October	64	188	Warthog	345
	2008	10	October	64	188	Waterbuck	170
	2008	10	October	64	188	Zebra	987
	2009	4	April	66	188	Buffalo	2422
	2009	4	April	66	188	Eland	20
	2009	4	April	66	188	Grant's gazelle	224
	2009	4	April	66	188	Giraffe	57
	2009	4	April	66	188	Impala	1688
	2009	4	April	66	188	Thomson's gazelle	620
	2009	4	April	66	188	Warthog	315
	2009	4	April	66	188	Waterbuck	232
	2009	4	April	66	188	Zebra	1282
	2009	11	November	67	188	Buffalo	3567
	2009	11	November	67	188	Eland	108
	2009	11	November	67	188	Grant's gazelle	342
	2009	11	November	67	188	Giraffe	81
	2009	11	November	67	188	Impala	2854
	2009	11	November	67	188	Thomson's gazelle	737
	2009	11	November	67	188	Warthog	260
	2009	11	November	67	188	Waterbuck	259
	2009	11	November	67	188	Zebra	1087
	2010	3	March	68	188	Buffalo	2981
	2010	3	March	68	188	Eland	59
	2010	3	March	68	188	Grant's gazelle	195
	2010	3	March	68	188	Giraffe	65
	2010	3	March	68	188	Impala	2959
	2010	3	March	68	188	Thomson's gazelle	744
	2010	3	March	68	188	Warthog	69
	2010	3	March	68	188	Waterbuck	207
	2010	3	March	68	188	Zebra	1163
	2010	10	October	69	188	Buffalo	2958
	2010	10	October	69	188	Eland	62
	2010	10	October	69	188	Grant's gazelle	250
	2010	10	October	69	188	Giraffe	84
	2010	10	October	69	188	Impala	2113
	2010	10	October	69	188	Thomson's gazelle	393
	2010	10	October	69	188	Warthog	11
	2010	10	October	69	188	Waterbuck	206
	2010	10	October	69	188	Zebra	1079
	2011	2	February	70	188	Buffalo	1582
	2011	2	February	70	188	Eland	24
	2011	2	February	70	188	Grant's gazelle	131
	2011	2	February	70	188	Giraffe	70
	2011	2	February	70	188	Impala	1494
	2011	2	February	70	188	Thomson's gazelle	602
	2011	2	February	70	188	Warthog	50
	2011	2	February	70	188	Waterbuck	173
	2011	2	February	70	188	Zebra	1272
	2011	6	June	71	188	Buffalo	3481
	2011	6	June	71	188	Eland	77
	2011	6	June	71	188	Grant's gazelle	185
	2011	6	June	71	188	Giraffe	91
	2011	6	June	71	188	Impala	1835
	2011	6	June	71	188	Thomson's gazelle	589
	2011	6	June	71	188	Warthog	37
	2011	6	June	71	188	Waterbuck	274
	2011	6	June	71	188	Zebra	1187
	2011	10	October	72	188	Buffalo	3044
	2011	10	October	72	188	Eland	120
	2011	10	October	72	188	Grant's gazelle	174
	2011	10	October	72	188	Giraffe	100
	2011	10	October	72	188	Impala	2334
	2011	10	October	72	188	Thomson's gazelle	545
	2011	10	October	72	188	Warthog	35
	2011	10	October	72	188	Warthog	35
	2011	10	October	72	188	Waterbuck	139
	2011	10	October	72	188	Zebra	734
	2012	3	March	73	188	Buffalo	2597
	2012	3	March	73	188	Eland	25
	2012	3	March	73	188	Grant's gazelle	80
	2012	3	March	73	188	Giraffe	42
	2012	3	March	73	188	Impala	1523
	2012	3	March	73	188	Thomson's gazelle	417
	2012	3	March	73	188	Warthog	62
	2012	3	March	73	188	Waterbuck	184
	2012	3	March	73	188	Zebra	850
	2012	9	September	74	188	Buffalo	3725
	2012	9	September	74	188	Eland	75
	2012	9	September	74	188	Grant's gazelle	156
	2012	9	September	74	188	Giraffe	68
	2012	9	September	74	188	Impala	1370
	2012	9	September	74	188	Thomson's gazelle	328
	2012	9	September	74	188	Warthog	50
	2012	9	September	74	188	Waterbuck	137
	2012	9	September	74	188	Zebra	1039
	2013	5	May	75	188	Buffalo	4673
	2013	5	May	75	188	Eland	68
	2013	5	May	75	188	Grant's gazelle	143
	2013	5	May	75	188	Giraffe	53
	2013	5	May	75	188	Impala	1762
	2013	5	May	75	188	Thomson's gazelle	444
	2013	5	May	75	188	Warthog	58
	2013	5	May	75	188	Waterbuck	225
	2013	5	May	75	188	Zebra	961
	2014	5	May	76	188	Buffalo	4774
	2014	5	May	76	188	Eland	21
	2014	5	May	76	188	Grant's gazelle	75
	2014	5	May	76	188	Giraffe	86
	2014	5	May	76	188	Impala	1510
	2014	5	May	76	188	Thomson's gazelle	448
	2014	5	May	76	188	Warthog	176
	2014	5	May	76	188	Waterbuck	287
	2014	5	May	76	188	Zebra	775
	2014	9	November	77	188	Buffalo	4023
	2014	9	November	77	188	Eland	39
	2014	9	November	77	188	Grant's gazelle	29
	2014	9	November	77	188	Giraffe	98
	2014	9	November	77	188	Impala	1939
	2014	9	November	77	188	Thomson's gazelle	226
	2014	9	November	77	188	Warthog	148
	2014	9	November	77	188	Waterbuck	157
	2014	9	November	77	188	Zebra	675
	2015	4	April	78	188	Buffalo	3938
	2015	4	April	78	188	Eland	29
	2015	4	April	78	188	Grant's gazelle	117
	2015	4	April	78	188	Giraffe	50
	2015	4	April	78	188	Impala	1529
	2015	4	April	78	188	Thomson's gazelle	332
	2015	4	April	78	188	Warthog	110
	2015	4	April	78	188	Waterbuck	225
	2015	4	April	78	188	Zebra	901
