# Supplementary material for: Wildlife Population Dynamics in Human-Dominated Landscapes under Community-Based Conservation: The Example of Nakuru Wildlife Conservancy, Kenya
Source: PLoS One. 2017 Jan 19;12(1):e0169730. doi: 10.1371/journal.pone.0169730 (PMC5245813; doi:10.1371/journal.pone.0169730)
Supplement: S4 Table — Each rainfall component was lagged by 0 to 10 years. Only the strongest correlations for each species are provided. For each species separate correlations were computed for the wet and the dry season counts. (XLSX) [file pone.0169730.s010.xlsx]

## Sheet: S4Data
	Season	Species	Rainfall Component	Sample Size	Sample Correlation	Lower 95% Confidence	Upper 95% Confidence	p Value for
						Limit	Limit	H0:Rho=0
	Dry	African hare	mavwet2	10	-0.85912	-0.962808	-0.463242	0.0006
	Wet	African hare	mavwet2	10	-0.93367	-0.982852	-0.713169	<0.0001
	Dry	Baboon	mavewet2	14	-0.45668	-0.788139	0.114894	0.102
	Wet	Baboon	mavdry3	16	0.4579	-0.064123	0.771078	0.0745
	Dry	Bat eared fox	mavewet9	12	0.81836	0.43115	0.943384	0.0005
	Wet	Bat eared fox	mavdry9	13	-0.60633	-0.861113	-0.057979	0.0262
	Dry	Buffalo	mavewet7	15	0.87452	0.638094	0.95507	<0.0001
	Wet	Buffalo	mavewet7	16	0.71951	0.326632	0.890895	0.0011
	Dry	Bushbuck	mavewet4	15	-0.61291	-0.850364	-0.12522	0.0134
	Wet	Bushbuck	mavewet7	16	-0.46684	-0.775532	0.053081	0.0681
	Dry	Colobus monkey	mavdry9	14	0.57461	0.041296	0.840602	0.03
	Wet	Colobus monkey	mavdry9	16	-0.51216	-0.797673	-0.004988	0.0414
	Dry	Dik dik	mavannual4	15	-0.61864	-0.852844	-0.134095	0.0123
	Wet	Dik dik	mavewet8	16	0.56859	0.082698	0.824298	0.02
	Dry	Duiker	mavlatewet2	15	0.54538	0.026506	0.820419	0.0341
	Wet	Duiker	mavewet4	16	0.35465	-0.182593	0.717527	0.1813
	Dry	Eland	mavdry5	15	-0.65956	-0.870291	-0.199963	0.0061
	Wet	Eland	mavewet5	16	0.52447	0.021403	0.803567	0.0357
	Dry	Giraffe	mavewet7	15	0.68139	0.236978	0.879409	0.004
	Wet	Giraffe	mavewet6	16	0.77637	0.435532	0.914426	0.0002
	Dry	Grant's gazelle	mavwet10	15	0.73866	0.34112	0.902761	0.001
	Wet	Grant's gazelle	mavdry9	16	0.54687	0.052039	0.814171	0.0269
	Dry	Guinea fowl	mavannual6	14	0.56281	0.024334	0.835549	0.0346
	Wet	Guinea fowl	mavwet2	16	0.61507	0.151756	0.845493	0.0097
	Wet	Guinea fowl	Mavlatewet1	16	0.65654	0.217683	0.863874	0.0046
	Dry	Hippopotamus	mavewet8	15	0.71399	0.294959	0.892803	0.0019
	Dry	Hippopotamus	mavewet9	15	0.71752	0.301439	0.894237	0.0018
	Wet	Hippopotamus	mavewet8	16	0.82262	0.532662	0.932997	<0.0001
	Wet	Hippopotamus	mavewet9	16	0.82471	0.53725	0.933825	<0.0001
	Dry	Hyena	mavewet2	14	-0.67292	-0.881204	-0.196633	0.0068
	Dry	Hyena	mavewet4	14	-0.60022	-0.851436	-0.079282	0.0214
	Dry	Impala	mavewet8	15	0.84878	0.57547	0.945469	<0.0001
	Wet	Impala	mavewet7	16	0.89683	0.707572	0.961808	<0.0001
	Wet	Impala	mavewet8	16	0.88075	0.667458	0.955663	<0.0001
	Dry	Jackal	mavdry4	14	-0.69416	-0.889637	-0.233872	0.0045
	Wet	Jackal	mavewet7	16	0.55355	0.061358	0.817299	0.0246
	Dry	Kongoni	mavlatewet2	15	0.78133	0.426073	0.919638	0.0003
	Wet	Kongoni	mavewet8	16	-0.87463	-0.953313	-0.652543	<0.0001
	Dry	Ostrich	mavlatewet2	14	0.55934	0.019406	0.834054	0.0361
	Wet	Ostrich	mavdry3	16	0.50511	-0.00429	0.794273	0.0449
	Dry	Reedbuck	mavewet2	15	-0.65124	-0.866778	-0.186192	0.0071
	Wet	Reedbuck	Mavwet1	16	-0.6714	-0.870347	-0.242395	0.0034
	Dry	Rock hyrax	mavlatewet4	10	-0.83497	-0.956129	-0.39452	0.0014
	Wet	Rock hyrax	mavewet6	9	-0.66928	-0.916668	0.032538	0.0474
	Dry	Spring hare	mavewet8	8	0.66422	-0.123021	0.925976	0.0735
	Wet	Spring hare	mavewet3	10	-0.68629	-0.912719	-0.061902	0.0261
	Wet	Spring hare	mavlatewet10	10	-0.88761	-0.97057	-0.551439	0.0002
	Dry	Steinbuck	mavdry7	15	-0.50804	-0.803262	0.023842	0.0524
	Wet	Steinbuck	Mavwet1	16	-0.56513	-0.822692	-0.077741	0.021
	Wet	Steinbuck	Mavlatewet1	16	-0.57142	-0.825606	-0.086762	0.0192
	Dry	Sykes monkey	mavannual6	14	-0.54912	-0.829631	-0.00505	0.0407
	Wet	Sykes monkey	mavlatewet6	16	-0.4824	-0.783212	0.033554	0.0578
	Dry	Thomson's gazelle	mavewet8	15	0.6484	0.181545	0.865577	0.0074
	Dry	Thomson's gazelle	mavwet8	15	0.71629	0.299174	0.893738	0.0018
	Wet	Thomson's gazelle	mavewet8	16	0.73974	0.364148	0.899358	0.0006
	Dry	Topi	mavwet10	10	0.58862	-0.097639	0.881764	0.0739
	Wet	Topi	mavewet4	10	0.58667	-0.100483	0.881124	0.0752
	Dry	Vervet monkey	mavlatedry9	14	0.48676	-0.07771	0.801944	0.0778
	Wet	Vervet monkey	mavewet8	16	0.6563	0.217288	0.863769	0.0046
	Dry	Warthog	mavewet8	15	0.87695	0.644186	0.95597	<0.0001
	Wet	Warthog	mavewet8	16	0.88224	0.671113	0.956234	<0.0001
	Dry	Waterbuck	mavewet7	15	0.79636	0.457665	0.925481	0.0002
	Wet	Waterbuck	mavewet8	16	0.48196	-0.034118	0.782994	0.0581
	Dry	Wildebeest	mavewet8	13	0.86288	0.570841	0.95523	<0.0001
	Wet	Wildebeest	mavewet10	12	0.74178	0.261192	0.917664	0.0042
	Wet	Wildebeest	mavwet10	12	0.74768	0.273249	0.91969	0.0037
	Dry	Zebra	mavewet9	15	0.54357	0.023993	0.819595	0.0348
	Dry	Zebra	mavwet8	15	0.58692	0.085988	0.839	0.0197
	Wet	Zebra	mavannual7	16	0.62559	0.168079	0.850202	0.0081
